# Supplementary material for: Surface Analysis of Coal Indicating Neutral Red Enhances the Precursor Steps of Methanogenesis
Source: Front Microbiol. 2020 Nov 9;11:586917. doi: 10.3389/fmicb.2020.586917 (PMC7680738; doi:10.3389/fmicb.2020.586917)
Supplement: Supplementary file 2 [file Data_Sheet_2.xlsx]

## Sheet: N1s
﻿
Axis	Energy	Elements=	161
D:\2020\_UNSW\CEIC\Priyanka Srivastava_200922\NR + ground water.DATA\N1s_0.VGD
Binding Energy (E)				N1s A	Backgnd.	Envelope
eV		Counts / s		Counts / s	Counts / s	Counts / s
407.2		4662.7		0	0	4662.7
407.1		4662.84		0	0	4662.84
407		4644.53		0	0	4644.53
406.9		4622.11		0	0	4622.11
406.8		4656.2		0	0	4656.2
406.7		4660.57		0	0	4660.57
406.6		4596.74		0	0	4596.74
406.5		4648.12		0	0	4648.12
406.4		4673.11		0	0	4673.11
406.3		4646.98		0	0	4646.98
406.2		4653.01		0	0	4653.01
406.1		4635.4		0	0	4635.4
406		4664.4		0	0	4664.4
405.9		4733.56		0	0	4733.56
405.8		4731.82		0	0	4731.82
405.7		4654.86		0	0	4654.86
405.6		4649.87		0	0	4649.87
405.5		4692.1		0	0	4692.1
405.4		4671.59		0	0	4671.59
405.3		4610.62		0	0	4610.62
405.2		4624.83		0	0	4624.83
405.1		4657.01		0	0	4657.01
405		4688.59		0	0	4688.59
404.9		4630.75		0	0	4630.75
404.8		4600.63		0	0	4600.63
404.7		4595.36		0	0	4595.37
404.6		4632.48		0	0	4632.49
404.5		4689.61		0	0	4689.63
404.4		4684.82		0	0	4684.84
404.3		4646.78		0	0	4646.82
404.2		4718.23		0	0	4718.28
404.1		4734.46		0	0	4734.54
404		4713.15		0	0	4713.25
403.9		4660.75		0	0	4660.91
403.8		4616.05		0	0	4616.28
403.7		4669.39		0	0	4669.72
403.6		4715.81		0	0	4716.28
403.5		4731.97		0	0	4732.63
403.4		4719.39		0	0	4720.32
403.3		4722.33		0	0	4723.63
403.2		4753.71		0	0	4755.52
403.1		4750.15		0	0	4752.64
403		4709.45		0	0	4712.86
402.9		4626.02		0	0	4630.65
402.8		4619.09		0	0	4625.35
402.7		4613.83		4636.78	4628.4	4636.78
402.6		4610.84		4639.46	4628.3	4639.46
402.5		4672.22		4642.95	4628.2	4642.95
402.4		4731.24		4647.45	4628.09	4647.45
402.3		4744.32		4653.21	4627.96	4653.21
402.2		4706.23		4660.51	4627.83	4660.51
402.1		4718.18		4669.69	4627.68	4669.69
402		4715.91		4681.13	4627.51	4681.13
401.9		4729.24		4695.25	4627.3	4695.25
401.8		4781.81		4712.56	4627.06	4712.56
401.7		4756.91		4733.61	4626.8	4733.61
401.6		4783.95		4758.97	4626.53	4758.97
401.5		4844.3		4789.23	4626.21	4789.23
401.4		4852.62		4824.99	4625.84	4824.99
401.3		4851.15		4866.85	4625.41	4866.85
401.2		4866.41		4915.35	4624.91	4915.35
401.1		4955.21		4970.95	4624.33	4970.95
401		5050.63		5033.96	4623.65	5033.96
400.9		5104.05		5104.54	4622.84	5104.54
400.8		5150.99		5182.6	4621.91	5182.6
400.7		5286.65		5267.77	4620.85	5267.77
400.6		5427.01		5359.32	4619.64	5359.32
400.5		5543.81		5456.18	4618.28	5456.18
400.4		5614.15		5556.8	4616.77	5556.8
400.3		5729		5659.28	4615.12	5659.28
400.2		5732.68		5761.28	4613.32	5761.28
400.1		5781.6		5860.13	4611.37	5860.13
400		5932.82		5952.91	4609.28	5952.91
399.9		5963.58		6036.64	4607.05	6036.64
399.8		5970.98		6108.36	4604.72	6108.36
399.7		6115.52		6165.36	4602.29	6165.36
399.6		6206.98		6205.35	4599.78	6205.35
399.5		6205.09		6226.64	4597.19	6226.64
399.4		6205.05		6228.28	4594.56	6228.28
399.3		6217.53		6210.11	4591.91	6210.11
399.2		6248.94		6172.79	4589.26	6172.79
399.1		6160.47		6117.75	4586.63	6117.75
399		6048.07		6047.1	4584.06	6047.1
398.9		5994.3		5963.45	4581.6	5963.45
398.8		5951.67		5869.67	4579.24	5869.67
398.7		5859.96		5768.83	4577.01	5768.83
398.6		5658.13		5663.91	4574.94	5663.91
398.5		5531.16		5557.7	4573.04	5557.7
398.4		5491.16		5452.71	4571.29	5452.71
398.3		5336.49		5351.03	4569.72	5351.03
398.2		5221.39		5254.36	4568.32	5254.36
398.1		5182.59		5163.99	4567.09	5163.99
398		5107.5		5080.76	4566.03	5080.76
397.9		4959.7		5005.17	4565.11	5005.17
397.8		4866.4		4937.38	4564.32	4937.38
397.7		4827.74		4877.33	4563.65	4877.33
397.6		4781.98		4824.75	4563.11	4824.75
397.5		4766.89		4779.2	4562.66	4779.2
397.4		4724.9		4740.14	4562.31	4740.14
397.3		4654.92		4706.97	4562.03	4706.97
397.2		4569.05		4679.05	4561.79	4679.05
397.1		4577.72		4655.76	4561.59	4655.76
397		4585.81		4636.5	4561.42	4636.5
396.9		4650.17		4620.71	4561.29	4620.71
396.8		4672.31		4607.9	4561.2	4607.9
396.7		4653.89		4597.57	4561.14	4597.57
396.6		4598.91		4589.32	4561.09	4589.32
396.5		4552.27		4582.77	4561.05	4582.77
396.4		4519.19		4577.61	4561.01	4577.61
396.3		4536.67		4573.55	4560.96	4573.55
396.2		4545.48		4570.4	4560.92	4570.4
396.1		4531.52		4567.99	4560.89	4567.99
396		4573.91		4566.15	4560.88	4566.15
395.9		4666.62		4564.76	4560.87	4564.76
395.8		4623.22		4563.7	4560.85	4563.7
395.7		4537.03		4562.9	4560.83	4562.9
395.6		4548.1		4562.32	4560.82	4562.32
395.5		4593.99		4561.89	4560.82	4561.89
395.4		4605.3		4561.58	4560.82	4561.58
395.3		4549.45		4561.36	4560.82	4561.36
395.2		4473.73		4561.2	4560.82	4561.2
395.1		4461.57		4561.08	4560.82	4561.08
395		4542.59		4561	4560.82	4561
394.9		4559.73		4560.94	4560.82	4560.94
394.8		4607.64		4560.9	4560.82	4560.9
394.7		4586.5		0	0	4586.56
394.6		4507.62		0	0	4507.66
394.5		4493.25		0	0	4493.27
394.4		4525.39		0	0	4525.41
394.3		4531.31		0	0	4531.32
394.2		4505.81		0	0	4505.81
394.1		4582.1		0	0	4582.11
394		4619.18		0	0	4619.18
393.9		4570.81		0	0	4570.81
393.8		4553.76		0	0	4553.76
393.7		4560.15		0	0	4560.15
393.6		4569.8		0	0	4569.8
393.5		4568.06		0	0	4568.06
393.4		4542.02		0	0	4542.02
393.3		4526.27		0	0	4526.27
393.2		4559.69		0	0	4559.69
393.1		4544.98		0	0	4544.98
393		4527.28		0	0	4527.28
392.9		4504.89		0	0	4504.89
392.8		4513.2		0	0	4513.2
392.7		4542.83		0	0	4542.83
392.6		4535.45		0	0	4535.45
392.5		4568.52		0	0	4568.52
392.4		4598.83		0	0	4598.83
392.3		4553.04		0	0	4553.04
392.2		4496.32		0	0	4496.32
392.1		4522.18		0	0	4522.18
392		4578.31		0	0	4578.31
391.9		4566.57		0	0	4566.57
391.8		4523.89		0	0	4523.89
391.7		4559.33		0	0	4559.33
391.6		4584.87		0	0	4584.87
391.5		4588.6		0	0	4588.6
391.4		4580.53		0	0	4580.53
391.3		4538.03		0	0	4538.03
391.2		4496.69		0	0	4496.69

## Sheet: Br3d
﻿
Axis	Energy	Elements=	161
D:\2020\_UNSW\CEIC\Priyanka Srivastava_200922\NR + ground water.DATA\Br3d_0.VGD
Binding Energy (E)				Br3d5 A	Br3d3 A	Backgnd.	Envelope
eV		Counts / s		Counts / s	Counts / s	Counts / s	Counts / s
77.2		450.002		0	0	0	450.002
77.1		453.65		0	0	0	453.65
77		453.804		0	0	0	453.804
76.9		448.048		0	0	0	448.048
76.8		448.938		0	0	0	448.938
76.7		443.862		0	0	0	443.862
76.6		455.215		0	0	0	455.215
76.5		445.982		0	0	0	445.982
76.4		440.978		0	0	0	440.978
76.3		454.698		0	0	0	454.698
76.2		464.691		0	0	0	464.691
76.1		439.623		0	0	0	439.623
76		429.87		0	0	0	429.87
75.9		449.639		0	0	0	449.639
75.8		454.367		0	0	0	454.367
75.7		444.437		0	0	0	444.437
75.6		424.752		0	0	0	424.752
75.5		403.733		0	0	0	403.733
75.4		411.26		0	0	0	411.26
75.3		418.902		0	0	0	418.902
75.2		418.678		0	0	0	418.678
75.1		407.707		0	0	0	407.707
75		420.13		0	0	0	420.13
74.9		434.012		0	0	0	434.012
74.8		420.254		0	0	0	420.254
74.7		411.206		0	0	0	411.206
74.6		407.237		0	0	0	407.237
74.5		413.833		0	0	0	413.833
74.4		431.441		0	0	0	431.441
74.3		423.884		0	0	0	423.884
74.2		407.294		0	0	0	407.294
74.1		392.425		0	0	0	392.425
74		382.765		0	0	0	382.765
73.9		382.543		0	0	0	382.543
73.8		383.159		0	0	0	383.159
73.7		379.076		0	0	0	379.076
73.6		392.716		0	0	0	392.716
73.5		407.216		0	0	0	407.216
73.4		397.154		0	0	0	397.154
73.3		402.488		0	0	0	402.488
73.2		401.953		0	0	0	401.953
73.1		411.367		0	0	0	411.367
73		415.942		0	0	0	415.942
72.9		405.437		0	0	0	405.437
72.8		412.119		0	0	0	412.119
72.7		430.03		0	0	0	430.03
72.6		425.455		0	0	0	425.455
72.5		406.96		0	0	0	406.96
72.4		402.731		0	0	0	402.732
72.3		398.295		0	0	0	398.295
72.2		405.559		0	0	0	405.559
72.1		392.824		0	0	0	392.826
72		380.598		0	0	0	380.602
71.9		376.234		0	0	0	376.242
71.8		386		0	0	0	386.014
71.7		397.655		0	0	0	397.683
71.6		397.106		400.732	400.785	400.732	400.785
71.5		410.019		400.649	400.746	400.649	400.746
71.4		412.882		400.587	400.764	400.587	400.764
71.3		393.66		400.527	400.839	400.527	400.839
71.2		400.401		400.467	401.005	400.466	401.005
71.1		399.19		400.404	401.313	400.403	401.314
71		389.911		400.337	401.836	400.335	401.838
70.9		392.819		400.235	402.652	400.229	402.657
70.8		394.279		400.096	403.907	400.085	403.917
70.7		401.293		399.919	405.79	399.898	405.811
70.6		406.394		399.668	408.504	399.627	408.544
70.5		422.609		399.351	412.334	399.274	412.411
70.4		433.811		398.982	417.596	398.84	417.738
70.3		439.035		398.535	424.555	398.279	424.811
70.2		447.383		398.023	433.448	397.571	433.9
70.1		452.7		397.477	444.386	396.697	445.166
70		449.985		396.968	457.283	395.652	458.6
69.9		470.789		396.601	471.746	394.427	473.92
69.8		487.269		396.499	486.989	392.991	490.497
69.7		500.224		396.874	501.872	391.339	507.407
69.6		509.125		398.045	514.996	389.511	523.529
69.5		517.919		400.366	524.813	387.511	537.668
69.4		555.615		404.27	529.956	385.357	548.87
69.3		566.601		410.179	529.464	383.015	556.628
69.2		542.969		418.56	523.114	380.505	561.169
69.1		547.041		429.795	511.415	377.836	563.375
69		537.778		444.068	495.483	375.002	564.549
68.9		556.915		461.227	476.762	371.968	566.02
68.8		563.02		480.734	456.811	368.755	568.791
68.7		571.705		501.556	437.037	365.421	573.173
68.6		586.653		522.077	418.474	361.995	578.556
68.5		618.374		540.211	401.737	358.475	583.474
68.4		611.093		553.773	387.156	354.921	586.008
68.3		607.174		560.819	374.793	351.4	584.212
68.2		596.24		560.026	364.479	347.928	576.577
68.1		574.384		551.095	355.984	344.559	562.521
68		535.169		534.807	349.048	341.347	542.508
67.9		479.778		512.823	343.403	338.333	517.893
67.8		488.14		487.36	338.851	335.589	490.621
67.7		457.972		460.658	335.178	333.127	462.708
67.6		429.308		434.681	332.221	330.961	435.942
67.5		418.646		410.898	329.858	329.1	411.655
67.4		401.963		390.197	327.986	327.54	390.642
67.3		389.179		372.958	326.528	326.272	373.214
67.2		379.092		359.117	325.381	325.237	359.261
67.1		363.082		348.402	324.511	324.432	348.481
67		348.714		340.37	323.865	323.823	340.413
66.9		318.084		334.539	323.408	323.386	334.561
66.8		306.327		330.446	323.115	323.103	330.457
66.7		319.037		327.676	322.958	322.952	327.682
66.6		314.435		325.885	322.918	322.915	325.888
66.5		304.637		324.741	322.916	322.915	324.742
66.4		307.483		324.012	322.916	322.915	324.013
66.3		308.347		323.56	322.915	322.915	323.56
66.2		308.922		323.285	322.915	322.915	323.286
66.1		322.134		323.123	322.915	322.915	323.123
66		333.722		323.029	322.915	322.915	323.029
65.9		334.175		322.976	322.915	322.915	322.976
65.8		311.516		0	0	0	311.548
65.7		313.028		0	0	0	313.044
65.6		335.873		0	0	0	335.881
65.5		341.022		0	0	0	341.026
65.4		356.995		0	0	0	356.997
65.3		360.077		0	0	0	360.078
65.2		339.475		0	0	0	339.475
65.1		356.423		0	0	0	356.424
65		387.584		0	0	0	387.584
64.9		394.054		0	0	0	394.054
64.8		402.158		0	0	0	402.158
64.7		445.477		0	0	0	445.477
64.6		500.952		0	0	0	500.952
64.5		544.722		0	0	0	544.722
64.4		625.368		0	0	0	625.368
64.3		728.105		0	0	0	728.105
64.2		836.794		0	0	0	836.794
64.1		988.827		0	0	0	988.827
64		1192.81		0	0	0	1192.81
63.9		1416.98		0	0	0	1416.98
63.8		1611.33		0	0	0	1611.33
63.7		1812.33		0	0	0	1812.33
63.6		2002.43		0	0	0	2002.43
63.5		2155.98		0	0	0	2155.98
63.4		2217.46		0	0	0	2217.46
63.3		2202.45		0	0	0	2202.45
63.2		2091.54		0	0	0	2091.54
63.1		1938.53		0	0	0	1938.53
63		1757.02		0	0	0	1757.02
62.9		1517.34		0	0	0	1517.34
62.8		1282.6		0	0	0	1282.6
62.7		1096.53		0	0	0	1096.53
62.6		929.527		0	0	0	929.527
62.5		748.625		0	0	0	748.625
62.4		614.784		0	0	0	614.784
62.3		520.315		0	0	0	520.315
62.2		466.231		0	0	0	466.231
62.1		438.093		0	0	0	438.093
62		419.687		0	0	0	419.687
61.9		398.812		0	0	0	398.812
61.8		366.28		0	0	0	366.28
61.7		340.149		0	0	0	340.149
61.6		322.621		0	0	0	322.621
61.5		326.065		0	0	0	326.065
61.4		330.658		0	0	0	330.658
61.3		325.138		0	0	0	325.138
61.2		316.745		0	0	0	316.745

## Sheet: Cl2p
﻿
Axis	Energy	Elements=	161
D:\2020\_UNSW\CEIC\Priyanka Srivastava_200922\NR + ground water.DATA\Cl2p_0.VGD
Binding Energy (E)				Cl2p3 A	Cl2p1 A	Backgnd.	Envelope
eV		Counts / s		Counts / s	Counts / s	Counts / s	Counts / s
207.2		1041.59		0	0	0	1041.59
207.1		1008.25		0	0	0	1008.25
207		987.803		0	0	0	987.803
206.9		999.761		0	0	0	999.761
206.8		968.11		0	0	0	968.11
206.7		927.935		0	0	0	927.935
206.6		913.465		0	0	0	913.465
206.5		940.948		0	0	0	940.948
206.4		963.068		0	0	0	963.068
206.3		908.83		0	0	0	908.83
206.2		897.759		0	0	0	897.759
206.1		950.247		0	0	0	950.247
206		901.589		0	0	0	901.589
205.9		806.054		0	0	0	806.054
205.8		820.77		0	0	0	820.77
205.7		855.432		0	0	0	855.432
205.6		837.185		0	0	0	837.185
205.5		819.709		0	0	0	819.709
205.4		810.879		0	0	0	810.879
205.3		825.113		0	0	0	825.113
205.2		816.291		0	0	0	816.291
205.1		841.073		0	0	0	841.073
205		812.034		0	0	0	812.034
204.9		778.144		0	0	0	778.144
204.8		812.381		0	0	0	812.381
204.7		807.749		0	0	0	807.749
204.6		776.102		0	0	0	776.102
204.5		790.367		0	0	0	790.367
204.4		829.433		0	0	0	829.433
204.3		795.71		0	0	0	795.71
204.2		766.992		0	0	0	766.992
204.1		778.355		0	0	0	778.355
204		809.661		0	0	0	809.661
203.9		843.395		0	0	0	843.395
203.8		815.479		0	0	0	815.479
203.7		806.619		0	0	0	806.619
203.6		831.16		0	0	0	831.16
203.5		828.469		815.664	815.664	815.664	815.664
203.4		835.709		815.663	815.663	815.663	815.663
203.3		776.364		815.663	815.663	815.663	815.663
203.2		751.65		815.662	815.662	815.662	815.662
203.1		801.617		815.661	815.662	815.661	815.662
203		825.49		815.66	815.662	815.66	815.662
202.9		802.697		815.659	815.664	815.659	815.664
202.8		800.912		815.658	815.67	815.658	815.67
202.7		833.313		815.658	815.684	815.658	815.684
202.6		830.203		815.657	815.717	815.657	815.717
202.5		823.314		815.656	815.789	815.656	815.789
202.4		803.393		815.655	815.938	815.655	815.938
202.3		772.639		815.654	816.242	815.654	816.242
202.2		789.696		815.653	816.843	815.653	816.843
202.1		821.569		815.649	817.993	815.649	817.993
202		839.687		815.645	820.14	815.645	820.14
201.9		830.553		815.64	824.034	815.64	824.034
201.8		836.301		815.631	830.897	815.631	830.897
201.7		881.136		815.616	842.651	815.616	842.651
201.6		861.248		815.592	862.209	815.591	862.21
201.5		886.021		815.554	893.819	815.553	893.82
201.4		965.269		815.5	943.404	815.497	943.408
201.3		1044.7		815.425	1018.84	815.417	1018.85
201.2		1143.06		815.324	1130.02	815.304	1130.04
201.1		1346.84		815.192	1288.51	815.146	1288.55
201		1530.09		815.034	1506.58	814.93	1506.68
200.9		1751.03		814.873	1795.39	814.642	1795.62
200.8		2151.73		814.764	2162.12	814.27	2162.61
200.7		2648.79		814.836	2606.19	813.805	2607.22
200.6		3175.76		815.334	3115.12	813.243	3117.22
200.5		3679.96		816.713	3661.18	812.577	3665.32
200.4		4240		819.777	4200.56	811.813	4208.53
200.3		4612.34		825.891	4677.02	810.96	4691.95
200.2		4943.11		837.289	5030.8	810.028	5058.07
200.1		5208.29		857.504	5211.73	809.035	5260.2
200		5257.39		891.913	5192.18	808.004	5276.09
199.9		5053.52		948.387	4975.05	806.951	5116.49
199.8		4855.28		1037.97	4592.87	805.894	4824.95
199.7		4552.44		1175.45	4098.65	804.849	4469.25
199.6		4175.92		1379.54	3552.39	803.814	4128.11
199.5		3990.76		1672.39	3008.57	802.781	3878.18
199.4		3853.58		2077.91	2508.22	801.737	3784.39
199.3		3779.4		2618.47	2076.11	800.662	3893.92
199.2		4170.72		3309.63	1722.25	799.53	4232.35
199.1		4855.91		4153.01	1445.45	798.309	4800.15
199		5643.91		5128.22	1237.53	796.975	5568.77
198.9		6486.48		6185.88	1086.91	795.513	6477.28
198.8		7304.06		7245.09	981.323	793.916	7432.5
198.7		8340.84		8198.98	909.445	792.192	8316.24
198.6		9021.93		8930.7	861.75	790.354	9002.1
198.5		9282.41		9337.96	830.753	788.433	9380.28
198.4		9274.14		9359.08	810.896	786.472	9383.51
198.3		8924.16		8990.56	798.246	784.521	9004.29
198.2		8238.13		8288.02	790.137	782.626	8295.53
198.1		7469.66		7350.4	784.832	780.83	7354.4
198		6400.37		6294.29	781.254	779.177	6296.36
197.9		5238.81		5228.76	778.751	777.702	5229.81
197.8		4237.23		4238.22	776.934	776.417	4238.74
197.7		3379.24		3375.7	775.577	775.33	3375.94
197.6		2609.5		2664.59	774.553	774.437	2664.71
197.5		1997.56		2105.39	773.78	773.727	2105.44
197.4		1702.58		1683.69	773.205	773.182	1683.71
197.3		1454.94		1377.57	772.787	772.777	1377.58
197.2		1164.66		1163.05	772.485	772.481	1163.05
197.1		1000.95		1017.63	772.273	772.271	1017.63
197		919.745		922.126	772.127	772.126	922.127
196.9		877.084		861.294	772.026	772.026	861.294
196.8		864.495		823.68	771.957	771.957	823.68
196.7		842.773		801.089	771.907	771.907	801.089
196.6		807.393		787.905	771.873	771.873	787.905
196.5		806.144		780.425	771.847	771.847	780.425
196.4		778.857		776.296	771.828	771.828	776.296
196.3		754.607		774.078	771.811	771.811	774.078
196.2		761.217		0	0	0	762.337
196.1		758.231		0	0	0	758.77
196		773.639		0	0	0	773.891
195.9		727.891		0	0	0	728.006
195.8		703.433		0	0	0	703.484
195.7		711.137		0	0	0	711.159
195.6		741.501		0	0	0	741.51
195.5		728.351		0	0	0	728.355
195.4		713.201		0	0	0	713.203
195.3		746.3		0	0	0	746.301
195.2		744.792		0	0	0	744.793
195.1		752.687		0	0	0	752.688
195		745.886		0	0	0	745.886
194.9		748.682		0	0	0	748.682
194.8		753.056		0	0	0	753.056
194.7		733.557		0	0	0	733.557
194.6		705.304		0	0	0	705.304
194.5		693.92		0	0	0	693.92
194.4		689.963		0	0	0	689.963
194.3		693.332		0	0	0	693.332
194.2		694.168		0	0	0	694.168
194.1		667.498		0	0	0	667.498
194		678.567		0	0	0	678.567
193.9		719.845		0	0	0	719.845
193.8		738.035		0	0	0	738.035
193.7		714.888		0	0	0	714.888
193.6		695.735		0	0	0	695.735
193.5		714.2		0	0	0	714.2
193.4		706.351		0	0	0	706.351
193.3		702.037		0	0	0	702.037
193.2		688.12		0	0	0	688.12
193.1		704.956		0	0	0	704.956
193		720.482		0	0	0	720.482
192.9		702.924		0	0	0	702.924
192.8		734.436		0	0	0	734.436
192.7		775.902		0	0	0	775.902
192.6		799.404		0	0	0	799.404
192.5		766.218		0	0	0	766.218
192.4		757.003		0	0	0	757.003
192.3		768.707		0	0	0	768.707
192.2		761.234		0	0	0	761.234
192.1		754.612		0	0	0	754.612
192		784.892		0	0	0	784.892
191.9		773.052		0	0	0	773.052
191.8		768.081		0	0	0	768.081
191.7		829.317		0	0	0	829.317
191.6		833.059		0	0	0	833.059
191.5		841.701		0	0	0	841.701
191.4		875.271		0	0	0	875.271
191.3		893.465		0	0	0	893.465
191.2		928.7		0	0	0	928.7

## Sheet: P2p
﻿
Axis	Energy	Elements=	161
D:\2020\_UNSW\CEIC\Priyanka Srivastava_200922\NR + ground water.DATA\P2p_0.VGD
Binding Energy (E)				P2p A	Backgnd.	Envelope
eV		Counts / s		Counts / s	Counts / s	Counts / s
141.2		576.965		0	0	576.965
141.1		577.404		0	0	577.404
141		589.83		0	0	589.83
140.9		576.799		0	0	576.799
140.8		560.067		0	0	560.067
140.7		579.831		0	0	579.831
140.6		578.325		0	0	578.325
140.5		591.512		0	0	591.512
140.4		594.026		0	0	594.026
140.3		584.436		0	0	584.436
140.2		588.978		0	0	588.978
140.1		589.006		0	0	589.006
140		583.976		0	0	583.976
139.9		581.311		0	0	581.311
139.8		583.303		0	0	583.303
139.7		573.819		0	0	573.819
139.6		571.18		0	0	571.18
139.5		589.912		0	0	589.912
139.4		590.553		0	0	590.553
139.3		595.836		0	0	595.836
139.2		585.714		0	0	585.714
139.1		562.833		571.204	571.204	571.204
139		559.694		571.198	571.198	571.198
138.9		551.942		571.192	571.192	571.192
138.8		557.445		571.176	571.176	571.176
138.7		583.792		571.159	571.159	571.159
138.6		591.234		571.15	571.15	571.15
138.5		590.747		571.144	571.144	571.144
138.4		589.922		571.137	571.137	571.137
138.3		576.635		571.127	571.127	571.127
138.2		553.98		571.109	571.109	571.109
138.1		552.374		571.094	571.094	571.094
138		562.345		571.087	571.087	571.087
137.9		582.371		571.081	571.081	571.081
137.8		571.659		571.075	571.075	571.075
137.7		549.457		571.071	571.07	571.071
137.6		561.915		571.066	571.065	571.066
137.5		566.148		571.063	571.06	571.063
137.4		575.773		571.059	571.054	571.059
137.3		573.198		571.055	571.047	571.055
137.2		553.206		571.047	571.035	571.047
137.1		553.532		571.035	571.015	571.035
137		583.911		571.017	570.985	571.017
136.9		608.466		571.005	570.954	571.005
136.8		597.964		571	570.92	571
136.7		591.312		571.007	570.883	571.007
136.6		579.142		571.044	570.854	571.044
136.5		564.047		571.115	570.827	571.115
136.4		572.085		571.226	570.796	571.226
136.3		586.698		571.407	570.769	571.407
136.2		547.617		571.69	570.755	571.69
136.1		548.005		572.106	570.749	572.106
136		565.745		572.69	570.743	572.69
135.9		571.88		573.5	570.737	573.5
135.8		569.414		574.604	570.723	574.604
135.7		560.186		576.098	570.707	576.098
135.6		577.153		578.092	570.686	578.092
135.5		604.276		580.705	570.641	580.705
135.4		589.203		584.106	570.582	584.106
135.3		578.374		588.49	570.518	588.49
135.2		602.499		594.057	570.443	594.057
135.1		611.327		601.02	570.347	601.02
135		589.525		609.596	570.218	609.596
134.9		579.649		620.003	570.047	620.003
134.8		599.967		632.446	569.839	632.446
134.7		628.731		647.064	569.578	647.064
134.6		654.868		663.922	569.251	663.922
134.5		691.88		682.99	568.854	682.99
134.4		707.372		704.097	568.382	704.097
134.3		735.301		726.901	567.826	726.901
134.2		764.231		750.874	567.181	750.874
134.1		793.668		775.296	566.448	775.296
134		822.549		799.272	565.633	799.272
133.9		820.502		821.76	564.741	821.76
133.8		825.664		841.65	563.786	841.65
133.7		842.662		857.826	562.765	857.826
133.6		853.425		869.318	561.698	869.318
133.5		861.172		875.382	560.608	875.382
133.4		863.388		875.578	559.508	875.578
133.3		884.291		869.832	558.407	869.832
133.2		854.964		858.447	557.312	858.447
133.1		818.787		842.075	556.234	842.075
133		810.195		821.641	555.193	821.641
132.9		814.292		798.235	554.206	798.235
132.8		792.946		773.002	553.286	773.002
132.7		765.691		747.038	552.44	747.038
132.6		728.295		721.338	551.691	721.338
132.5		691.153		696.699	551.033	696.699
132.4		660.459		673.705	550.444	673.705
132.3		643.777		652.776	549.927	652.776
132.2		606.508		634.158	549.495	634.158
132.1		585.6		617.924	549.137	617.924
132		620.99		604.031	548.847	604.031
131.9		597.238		592.342	548.614	592.342
131.8		571.144		582.653	548.417	582.653
131.7		580.051		574.728	548.237	574.728
131.6		568.05		568.338	548.076	568.338
131.5		565.915		563.256	547.933	563.256
131.4		587.38		559.254	547.797	559.254
131.3		608.927		556.15	547.678	556.15
131.2		588.134		553.765	547.569	553.765
131.1		553.814		551.938	547.456	551.938
131		566.886		550.546	547.339	550.546
130.9		570.861		549.487	547.217	549.487
130.8		565.512		548.68	547.091	548.68
130.7		582.784		548.073	546.972	548.073
130.6		590.435		547.628	546.874	547.628
130.5		581.347		547.298	546.787	547.298
130.4		576.388		547.042	546.699	547.042
130.3		563.012		546.844	546.617	546.844
130.2		553.021		546.693	546.544	546.693
130.1		553.485		546.575	546.478	546.575
130		554.564		546.483	546.421	546.483
129.9		552.64		546.413	546.373	546.413
129.8		541.146		546.349	546.324	546.349
129.7		545.394		546.286	546.27	546.286
129.6		559.89		546.22	546.21	546.22
129.5		559.836		546.14	546.134	546.14
129.4		586.564		546.051	546.047	546.051
129.3		589.418		545.966	545.963	545.966
129.2		579.945		545.892	545.891	545.892
129.1		596.806		545.81	545.809	545.81
129		584.972		545.718	545.717	545.718
128.9		543.823		545.621	545.621	545.621
128.8		520.429		545.519	545.519	545.519
128.7		540.533		545.426	545.426	545.426
128.6		563.293		0	0	563.293
128.5		559.049		0	0	559.049
128.4		581.935		0	0	581.935
128.3		594.273		0	0	594.273
128.2		587.638		0	0	587.638
128.1		580.676		0	0	580.676
128		590.116		0	0	590.116
127.9		597.423		0	0	597.423
127.8		581.553		0	0	581.553
127.7		573.752		0	0	573.752
127.6		583.357		0	0	583.357
127.5		568.006		0	0	568.006
127.4		568.74		0	0	568.74
127.3		579.156		0	0	579.156
127.2		580.297		0	0	580.297
127.1		574.104		0	0	574.104
127		586.113		0	0	586.113
126.9		575.961		0	0	575.961
126.8		559.102		0	0	559.102
126.7		546.695		0	0	546.695
126.6		556.838		0	0	556.838
126.5		573.491		0	0	573.491
126.4		565.377		0	0	565.377
126.3		551.523		0	0	551.523
126.2		555.5		0	0	555.5
126.1		555.908		0	0	555.908
126		551.553		0	0	551.553
125.9		544.891		0	0	544.891
125.8		565.624		0	0	565.624
125.7		585.463		0	0	585.463
125.6		586.339		0	0	586.339
125.5		564.976		0	0	564.976
125.4		553.232		0	0	553.232
125.3		550.733		0	0	550.733
125.2		555.702		0	0	555.702

## Sheet: Na1s
﻿
Axis	Energy	Elements=	161
D:\2020\_UNSW\CEIC\Priyanka Srivastava_200922\NR + ground water.DATA\Na1s_0.VGD
Binding Energy (E)				Na1s A	Backgnd.	Envelope
eV		Counts / s		Counts / s	Counts / s	Counts / s
1079.2		10096.7		0	0	10096.7
1079.1		10160.6		0	0	10160.6
1079		10111.7		0	0	10111.7
1078.9		9870.57		0	0	9870.57
1078.8		9730.39		0	0	9730.39
1078.7		9702.22		0	0	9702.22
1078.6		9899.16		0	0	9899.16
1078.5		9878.07		0	0	9878.07
1078.4		10024		0	0	10024
1078.3		9971.05		0	0	9971.05
1078.2		9798.56		0	0	9798.56
1078.1		9778.17		0	0	9778.17
1078		9670.62		0	0	9670.62
1077.9		9778.33		0	0	9778.33
1077.8		9792.64		0	0	9792.64
1077.7		9633		0	0	9633
1077.6		9595.65		0	0	9595.65
1077.5		9699.69		0	0	9699.69
1077.4		9731.78		0	0	9731.78
1077.3		9608.9		0	0	9608.9
1077.2		9612.56		0	0	9612.56
1077.1		9631.39		0	0	9631.39
1077		9579.35		0	0	9579.35
1076.9		9712.48		0	0	9712.48
1076.8		9741.51		0	0	9741.51
1076.7		9581.82		0	0	9581.82
1076.6		9459.86		0	0	9459.86
1076.5		9739.26		0	0	9739.26
1076.4		9806.67		0	0	9806.67
1076.3		9639.07		0	0	9639.07
1076.2		9426.09		0	0	9426.09
1076.1		9671.18		0	0	9671.18
1076		9753.34		0	0	9753.34
1075.9		9575.18		9697.45	9697.45	9697.45
1075.8		9773.11		9697.45	9697.45	9697.45
1075.7		9714.46		9697.45	9697.45	9697.45
1075.6		9666.16		9697.44	9697.44	9697.44
1075.5		9661.65		9697.44	9697.43	9697.44
1075.4		9654.12		9697.43	9697.43	9697.43
1075.3		9829.99		9697.42	9697.42	9697.42
1075.2		9842.96		9697.41	9697.41	9697.41
1075.1		9560.19		9697.41	9697.41	9697.41
1075		9745.28		9697.41	9697.4	9697.41
1074.9		9816.32		9697.42	9697.4	9697.42
1074.8		9609.99		9697.44	9697.4	9697.44
1074.7		9592.72		9697.48	9697.39	9697.48
1074.6		9577.03		9697.56	9697.39	9697.56
1074.5		9571.64		9697.72	9697.39	9697.72
1074.4		9798.24		9698.03	9697.38	9698.03
1074.3		9742.04		9698.59	9697.38	9698.59
1074.2		9665.86		9699.63	9697.37	9699.63
1074.1		9669.46		9701.47	9697.35	9701.47
1074		9850.93		9704.7	9697.31	9704.7
1073.9		9871.14		9710.24	9697.25	9710.24
1073.8		9801.61		9719.6	9697.17	9719.6
1073.7		10045.3		9735.09	9697.06	9735.09
1073.6		10178.9		9760.25	9696.93	9760.25
1073.5		10255.1		9800.26	9696.77	9800.26
1073.4		10289.3		9862.68	9696.55	9862.68
1073.3		10393.2		9958.12	9696.28	9958.12
1073.2		10556.4		10101.1	9695.93	10101.1
1073.1		10813.3		10311.1	9695.48	10311.1
1073		11212.8		10613	9694.9	10613
1072.9		11637.4		11037.9	9694.17	11037.9
1072.8		12256.2		11623.1	9693.22	11623.1
1072.7		12947.5		12410.6	9692	12410.6
1072.6		13883.3		13445.5	9690.47	13445.5
1072.5		15179.5		14771.3	9688.54	14771.3
1072.4		16885.4		16423.8	9686.13	16423.8
1072.3		18644		18423	9683.16	18423
1072.2		20329.6		20763	9679.57	20763
1072.1		22788.8		23401.2	9675.28	23401.2
1072		25751.9		26249.8	9670.24	26249.8
1071.9		28502.6		29171.3	9664.42	29171.3
1071.8		31188.5		31982.6	9657.85	31982.6
1071.7		33867.4		34469.8	9650.6	34469.8
1071.6		36428.6		36414.2	9642.77	36414.2
1071.5		37954.9		37626.1	9634.48	37626.1
1071.4		38589.9		37979	9625.91	37979
1071.3		38017.9		37434.2	9617.23	37434.2
1071.2		36553.2		36049.2	9608.66	36049.2
1071.1		34375		33965.8	9600.36	33965.8
1071		31823.7		31382.4	9592.5	31382.4
1070.9		28711.8		28519.6	9585.26	28519.6
1070.8		25455.7		25587.1	9578.73	25587.1
1070.7		22417.1		22759.9	9572.98	22759.9
1070.6		19839.5		20165.7	9568.05	20165.7
1070.5		17519.8		17883	9563.9	17883
1070.4		15512.7		15946.1	9560.48	15946.1
1070.3		14023.7		14354.9	9557.73	14354.9
1070.2		12804.3		13085.4	9555.56	13085.4
1070.1		11957.1		12099.5	9553.86	12099.5
1070		11584.7		11352.7	9552.55	11352.7
1069.9		11080.6		10800.3	9551.56	10800.3
1069.8		10698.8		10400.8	9550.81	10400.8
1069.7		10526.4		10118.1	9550.24	10118.1
1069.6		10333.3		9922.25	9549.81	9922.25
1069.5		9972.43		9789.28	9549.47	9789.28
1069.4		9862.47		9700.8	9549.2	9700.8
1069.3		9919.04		9643.1	9548.99	9643.1
1069.2		9837.83		9606.18	9548.82	9606.18
1069.1		9751.4		9583.02	9548.69	9583.02
1069		9901.4		9568.76	9548.58	9568.76
1068.9		9797.05		9560.14	9548.5	9560.14
1068.8		9650.85		9555.02	9548.43	9555.02
1068.7		9557.47		9552.03	9548.36	9552.03
1068.6		9663.84		9550.32	9548.31	9550.32
1068.5		9764.74		9549.35	9548.28	9549.35
1068.4		9634.18		9548.82	9548.25	9548.82
1068.3		9529.69		9548.54	9548.24	9548.54
1068.2		9453.6		9548.39	9548.24	9548.39
1068.1		9405.51		9548.31	9548.24	9548.31
1068		9422.03		9548.27	9548.24	9548.27
1067.9		9490.01		9548.26	9548.24	9548.26
1067.8		9550.81		9548.25	9548.24	9548.25
1067.7		9577.59		9548.24	9548.24	9548.24
1067.6		9613.55		9548.24	9548.24	9548.24
1067.5		9582.14		9548.24	9548.24	9548.24
1067.4		9485.8		0	0	9485.8
1067.3		9482.1		0	0	9482.1
1067.2		9483.47		0	0	9483.47
1067.1		9497.61		0	0	9497.61
1067		9514.84		0	0	9514.84
1066.9		9414.88		0	0	9414.88
1066.8		9372.33		0	0	9372.33
1066.7		9369.95		0	0	9369.95
1066.6		9375.93		0	0	9375.93
1066.5		9508.05		0	0	9508.05
1066.4		9587.88		0	0	9587.88
1066.3		9583.51		0	0	9583.51
1066.2		9548.81		0	0	9548.81
1066.1		9490.71		0	0	9490.71
1066		9457.7		0	0	9457.7
1065.9		9405.11		0	0	9405.11
1065.8		9482.55		0	0	9482.55
1065.7		9491.53		0	0	9491.53
1065.6		9514.9		0	0	9514.9
1065.5		9464.7		0	0	9464.7
1065.4		9289.72		0	0	9289.72
1065.3		9133.48		0	0	9133.48
1065.2		9008.24		0	0	9008.24
1065.1		9138.75		0	0	9138.75
1065		9409.25		0	0	9409.25
1064.9		9444		0	0	9444
1064.8		9344.91		0	0	9344.91
1064.7		9299.29		0	0	9299.29
1064.6		9364.11		0	0	9364.11
1064.5		9294.59		0	0	9294.59
1064.4		9098.92		0	0	9098.92
1064.3		9044.78		0	0	9044.78
1064.2		9231.02		0	0	9231.02
1064.1		9292.15		0	0	9292.15
1064		9344.52		0	0	9344.52
1063.9		9483.55		0	0	9483.55
1063.8		9467.51		0	0	9467.51
1063.7		9313.44		0	0	9313.44
1063.6		9210.63		0	0	9210.63
1063.5		9127.06		0	0	9127.06
1063.4		9080.82		0	0	9080.82
1063.3		9188.67		0	0	9188.67
1063.2		9208.84		0	0	9208.84

## Sheet: Mg2p
﻿
Axis	Energy	Elements=	161
D:\2020\_UNSW\CEIC\Priyanka Srivastava_200922\NR + ground water.DATA\Mg2p_0.VGD
Binding Energy (E)				Mg2p A	Backgnd.	Envelope
eV		Counts / s		Counts / s	Counts / s	Counts / s
58.2		268.926		0	0	268.926
58.1		269.301		0	0	269.301
58		289.883		0	0	289.883
57.9		285.513		0	0	285.513
57.8		282.364		0	0	282.364
57.7		273.296		0	0	273.296
57.6		270.647		0	0	270.647
57.5		284.182		0	0	284.182
57.4		270.539		0	0	270.539
57.3		284.798		0	0	284.798
57.2		294.622		0	0	294.622
57.1		295.359		0	0	295.359
57		291.653		0	0	291.653
56.9		271.736		0	0	271.736
56.8		267.304		0	0	267.304
56.7		280.361		0	0	280.361
56.6		280.784		0	0	280.784
56.5		264.296		0	0	264.296
56.4		275.618		0	0	275.618
56.3		262.943		0	0	262.943
56.2		263.634		0	0	263.634
56.1		271.639		0	0	271.639
56		271.467		0	0	271.467
55.9		277.511		0	0	277.511
55.8		275.033		0	0	275.033
55.7		258.681		0	0	258.681
55.6		262.284		0	0	262.284
55.5		274.357		0	0	274.357
55.4		274.916		0	0	274.916
55.3		274.547		0	0	274.547
55.2		278.205		0	0	278.205
55.1		288.264		0	0	288.264
55		275.418		276.31	276.31	276.31
54.9		269.238		276.352	276.352	276.352
54.8		270.424		276.395	276.395	276.395
54.7		273.52		276.437	276.437	276.437
54.6		274.484		276.479	276.479	276.479
54.5		288.865		276.522	276.522	276.522
54.4		286.742		276.564	276.564	276.564
54.3		270.295		276.607	276.606	276.607
54.2		267.793		276.649	276.649	276.649
54.1		286.484		276.692	276.691	276.692
54		281.577		276.736	276.733	276.736
53.9		275.198		276.78	276.776	276.78
53.8		283.367		276.826	276.818	276.826
53.7		283.459		276.875	276.861	276.875
53.6		275.008		276.93	276.903	276.93
53.5		272.523		276.993	276.945	276.993
53.4		258.849		277.071	276.988	277.071
53.3		258.399		277.175	277.03	277.175
53.2		282.201		277.318	277.072	277.318
53.1		281.066		277.527	277.115	277.527
53		280.61		277.836	277.157	277.836
52.9		296.633		278.3	277.199	278.3
52.8		297.178		278.999	277.242	278.999
52.7		306.472		280.044	277.284	280.044
52.6		295.279		281.591	277.326	281.591
52.5		287.506		283.854	277.369	283.854
52.4		295.514		287.116	277.411	287.116
52.3		297.567		291.742	277.454	291.742
52.2		298.606		298.192	277.496	298.192
52.1		313.951		307.022	277.538	307.022
52		316.992		318.888	277.581	318.888
51.9		332.574		334.517	277.623	334.517
51.8		361.177		354.68	277.665	354.68
51.7		374.136		380.118	277.708	380.118
51.6		419.2		411.457	277.75	411.457
51.5		454.861		449.078	277.792	449.078
51.4		493.103		492.973	277.835	492.973
51.3		533.373		542.582	277.877	542.582
51.2		593.242		596.651	277.919	596.651
51.1		673.733		653.141	277.962	653.141
51		735.033		709.237	278.004	709.237
50.9		778.552		761.496	278.047	761.496
50.8		799.494		806.163	278.089	806.163
50.7		790.297		839.625	278.131	839.625
50.6		822.653		858.938	278.174	858.938
50.5		850.12		862.314	278.216	862.314
50.4		860.22		849.437	278.258	849.437
50.3		834.602		821.521	278.301	821.521
50.2		785.818		781.091	278.343	781.091
50.1		754.559		731.551	278.385	731.551
50		702.707		676.66	278.428	676.66
49.9		620.506		620.034	278.47	620.034
49.8		548.654		564.773	278.513	564.773
49.7		514.794		513.238	278.555	513.238
49.6		487.975		466.997	278.597	466.997
49.5		431.645		426.878	278.64	426.878
49.4		401.374		393.094	278.682	393.094
49.3		364.144		365.403	278.724	365.403
49.2		332.347		343.262	278.767	343.262
49.1		308.049		325.965	278.809	325.965
49		307.22		312.743	278.851	312.743
48.9		285.208		302.845	278.894	302.845
48.8		281.098		295.584	278.936	295.584
48.7		299.817		290.361	278.978	290.361
48.6		279.071		286.678	279.021	286.678
48.5		261.723		284.131	279.063	284.131
48.4		263.804		282.406	279.106	282.406
48.3		274.016		281.263	279.148	281.263
48.2		272.452		280.525	279.19	280.525
48.1		276.663		280.061	279.233	280.061
48		273.99		279.781	279.275	279.781
47.9		270.974		279.621	279.317	279.621
47.8		273.359		279.54	279.36	279.54
47.7		267.174		279.507	279.402	279.507
47.6		267.66		279.504	279.444	279.504
47.5		262.435		279.521	279.487	279.521
47.4		260.95		279.548	279.529	279.548
47.3		262.668		279.582	279.571	279.582
47.2		280.403		279.619	279.614	279.619
47.1		293.044		279.659	279.656	279.659
47		283.088		0	0	283.09
46.9		279.078		0	0	279.078
46.8		278.051		0	0	278.051
46.7		289.348		0	0	289.348
46.6		293.104		0	0	293.104
46.5		287.53		0	0	287.53
46.4		298.577		0	0	298.577
46.3		301.826		0	0	301.826
46.2		297.583		0	0	297.583
46.1		282.651		0	0	282.651
46		272.964		0	0	272.964
45.9		284.644		0	0	284.644
45.8		289.03		0	0	289.03
45.7		296.799		0	0	296.799
45.6		291.437		0	0	291.437
45.5		292.24		0	0	292.24
45.4		288.019		0	0	288.019
45.3		275.972		0	0	275.972
45.2		258.781		0	0	258.781
45.1		268.355		0	0	268.355
45		264.788		0	0	264.788
44.9		273.261		0	0	273.261
44.8		277.788		0	0	277.788
44.7		275.747		0	0	275.747
44.6		269.706		0	0	269.706
44.5		263.662		0	0	263.662
44.4		267.154		0	0	267.154
44.3		276.747		0	0	276.747
44.2		279.668		0	0	279.668
44.1		284.764		0	0	284.764
44		292.723		0	0	292.723
43.9		286.749		0	0	286.749
43.8		265.107		0	0	265.107
43.7		252.693		0	0	252.693
43.6		253.588		0	0	253.588
43.5		258.381		0	0	258.381
43.4		270.117		0	0	270.117
43.3		253.975		0	0	253.975
43.2		236.137		0	0	236.137
43.1		249.575		0	0	249.575
43		258.099		0	0	258.099
42.9		244.339		0	0	244.339
42.8		240.964		0	0	240.964
42.7		248.469		0	0	248.469
42.6		247.023		0	0	247.023
42.5		238.551		0	0	238.551
42.4		234.563		0	0	234.563
42.3		242.105		0	0	242.105
42.2		251.897		0	0	251.897

## Sheet: O1s
﻿
Axis	Energy	Elements=	161
D:\2020\_UNSW\CEIC\Priyanka Srivastava_200922\NR + ground water.DATA\O1s_0.VGD
Binding Energy (E)				O1s A	Na Auger	O1s C	Backgnd.	Envelope
eV		Counts / s		Counts / s	Counts / s	Counts / s	Counts / s	Counts / s
541.2		8540.7		0	0	0	0	8540.7
541.1		8622.83		0	0	0	0	8622.83
541		8616.14		0	0	0	0	8616.14
540.9		8656.07		0	0	0	0	8656.07
540.8		8511.52		0	0	0	0	8511.52
540.7		8385.04		0	0	0	0	8385.04
540.6		8413		0	0	0	0	8413
540.5		8438.72		0	0	0	0	8438.73
540.4		8541.13		0	0	0	0	8541.13
540.3		8509.82		0	0	0	0	8509.83
540.2		8276.47		0	0	0	0	8276.48
540.1		8127.6		0	0	0	0	8127.62
540		8226.16		0	0	0	0	8226.19
539.9		8302.07		0	0	0	0	8302.13
539.8		8304.94		0	0	0	0	8305.03
539.7		8354.08		0	0	0	0	8354.22
539.6		8294.85		0	0	0	0	8295.07
539.5		8375.04		0	0	0	0	8375.38
539.4		8454.2		8352.74	8353.26	8352.74	8352.74	8353.26
539.3		8351.24		8352.55	8353.33	8352.55	8352.55	8353.33
539.2		8288.39		8352.32	8353.49	8352.32	8352.32	8353.49
539.1		8423.89		8352.09	8353.83	8352.09	8352.09	8353.83
539		8462.65		8351.86	8354.42	8351.86	8351.86	8354.42
538.9		8345.13		8351.63	8355.37	8351.63	8351.63	8355.37
538.8		8478.21		8351.39	8356.79	8351.39	8351.39	8356.79
538.7		8409.98		8351.16	8358.88	8351.16	8351.16	8358.88
538.6		8406.41		8350.97	8361.92	8350.97	8350.97	8361.92
538.5		8370.03		8350.82	8366.21	8350.82	8350.82	8366.21
538.4		8469.84		8350.68	8372.11	8350.68	8350.68	8372.11
538.3		8382.62		8350.48	8380.05	8350.48	8350.48	8380.05
538.2		8167.03		8350.21	8390.63	8350.21	8350.21	8390.64
538.1		8046.3		8349.89	8404.63	8349.89	8349.89	8404.63
538		8408.61		8349.48	8422.93	8349.48	8349.48	8422.93
537.9		8730.73		8349.03	8446.67	8349.03	8349.03	8446.67
537.8		8657.52		8348.52	8477.08	8348.52	8348.52	8477.08
537.7		8767.68		8347.89	8515.59	8347.9	8347.89	8515.59
537.6		8839.23		8347.13	8563.76	8347.13	8347.13	8563.77
537.5		8605.45		8346.18	8623.34	8346.18	8346.18	8623.34
537.4		8687.59		8345.02	8696.14	8345.03	8345.02	8696.14
537.3		9002.66		8343.72	8784.08	8343.74	8343.72	8784.1
537.2		9085.4		8342.27	8888.95	8342.29	8342.27	8888.97
537.1		9077.44		8340.61	9012.22	8340.64	8340.61	9012.25
537		9040.55		8338.71	9155	8338.76	8338.71	9155.05
536.9		9145.01		8336.55	9317.82	8336.63	8336.55	9317.9
536.8		9455.9		8334.05	9500.32	8334.18	8334.05	9500.45
536.7		9694		8331.19	9701.16	8331.39	8331.19	9701.37
536.6		9962		8327.99	9917.79	8328.3	8327.98	9918.11
536.5		10093.1		8324.37	10146.2	8324.84	8324.36	10146.7
536.4		10288.6		8320.32	10380.8	8321.03	8320.31	10381.6
536.3		10459.5		8315.82	10614.9	8316.87	8315.8	10616
536.2		10668.9		8310.84	10840.2	8312.37	8310.8	10841.8
536.1		11153		8305.41	11048	8307.63	8305.34	11050.3
536		11219.4		8299.61	11229	8302.79	8299.5	11232.4
535.9		11245.3		8293.52	11374.7	8298.04	8293.35	11379.5
535.8		11565.9		8287.18	11477.3	8293.53	8286.89	11484.3
535.7		11702.5		8280.67	11531.4	8289.49	8280.21	11541.1
535.6		11545.1		8274.11	11533.5	8286.22	8273.37	11547.1
535.5		11479.2		8267.63	11483.4	8284.08	8266.47	11502.1
535.4		11519.6		8261.47	11383.5	8283.56	8259.66	11409.2
535.3		11363.6		8255.83	11238.8	8285.12	8253.01	11273.8
535.2		11157.8		8250.88	11056.6	8289.25	8246.55	11103.6
535.1		10939.1		8246.95	10845.1	8296.56	8240.37	10907.9
535		10607.1		8244.45	10613.8	8307.74	8234.57	10696.9
534.9		10320.6		8243.86	10371.7	8323.42	8229.14	10480.7
534.8		10245.9		8245.77	10127.1	8344.25	8224.06	10269
534.7		10080.6		8251.02	9887.41	8370.87	8219.33	10070.6
534.6		9778.88		8260.77	9658.53	8403.92	8214.97	9893.28
534.5		9610.37		8276.49	9444.92	8443.84	8210.94	9743.37
534.4		9636.85		8300.04	9249.54	8490.89	8207.17	9626.13
534.3		9746.62		8333.84	9074.03	8545.02	8203.57	9545.75
534.2		9479.75		8381.01	8918.95	8605.89	8200.09	9505.66
534.1		9430.99		8445.4	8783.94	8672.7	8196.67	9508.7
534		9600.81		8531.71	8667.91	8744.11	8193.17	9557.38
533.9		9699.6		8645.59	8569.32	8818.21	8189.48	9654.15
533.8		9681.69		8793.74	8486.34	8892.58	8185.48	9801.71
533.7		9958.37		8983.98	8417.06	8964.4	8181.11	10003.2
533.6		10369.3		9225.04	8359.52	9030.44	8176.27	10262.5
533.5		10735		9526.43	8311.78	9087.3	8170.82	10583.9
533.4		11143.1		9898.24	8272.07	9131.74	8164.67	10972.7
533.3		11419.3		10350.5	8238.65	9160.8	8157.6	11434.7
533.2		12044.6		10892.6	8210.03	9172.25	8149.43	11976.1
533.1		12447.9		11532.8	8184.86	9164.74	8139.97	12602.5
533		12908.9		12276.6	8162.01	9138.02	8129.07	13318.5
532.9		14142.9		13126	8140.56	9092.87	8116.6	14126.2
532.8		15128.8		14078	8119.64	9031.01	8102.38	15023.9
532.7		16075.7		15123.2	8098.55	8954.85	8086.23	16004.2
532.6		17046		16244.9	8076.72	8867.35	8068.01	17052.9
532.5		18102.6		17418.1	8053.84	8771.77	8047.73	18148.3
532.4		19390.2		18609.6	8029.57	8671.21	8025.33	19259.7
532.3		20650		19778.2	8003.67	8568.49	8000.75	20348.9
532.2		21596.4		20877.2	7976.19	8466.24	7974.2	21371.2
532.1		22164.1		21856.6	7947.24	8366.56	7945.9	22278.6
532		22877		22667	7916.97	8271.02	7916.07	23022.9
531.9		23585.8		23264.1	7885.6	8180.74	7885	23560.4
531.8		23756.5		23612.8	7853.41	8096.42	7853.01	23856.6
531.7		23606.3		23691.3	7820.78	8018.5	7820.53	23889.6
531.6		23439.5		23493.7	7788.21	7947.22	7788.05	23653.1
531.5		22967		23030.1	7756.1	7882.54	7756	23156.7
531.4		22367.5		22325.8	7724.75	7824.19	7724.69	22425.3
531.3		21577.8		21418.6	7694.5	7771.86	7694.45	21496
531.2		20294.5		20355	7665.74	7725.29	7665.71	20414.6
531.1		19113.3		19185.3	7638.77	7684.13	7638.75	19230.7
531		18124.5		17959.5	7613.82	7648.01	7613.81	17993.7
530.9		17185		16723.9	7591.04	7616.55	7591.03	16749.4
530.8		15821.6		15518	7570.5	7589.35	7570.5	15536.8
530.7		14542.5		14373.6	7552.23	7566.01	7552.23	14387.4
530.6		13269.9		13313.9	7536.25	7546.22	7536.25	13323.9
530.5		12301.7		12353.8	7522.41	7529.55	7522.41	12361
530.4		11537.7		11501.1	7510.54	7515.61	7510.54	11506.2
530.3		10824		10757.4	7500.52	7504.08	7500.52	10761
530.2		9963.35		10119.6	7492.27	7494.74	7492.27	10122.1
530.1		9405.8		9581.13	7485.52	7487.23	7485.52	9582.84
530		9119.17		9133.14	7480.05	7481.21	7480.05	9134.3
529.9		8701.08		8765.55	7475.6	7476.38	7475.6	8766.33
529.8		8302.62		8467.93	7472.04	7472.56	7472.04	8468.45
529.7		8171.6		8230.07	7469.24	7469.59	7469.24	8230.42
529.6		8124.11		8042.29	7467.05	7467.28	7467.05	8042.52
529.5		8076.84		7895.83	7465.36	7465.5	7465.36	7895.97
529.4		7808.23		7782.94	7464.07	7464.16	7464.07	7783.03
529.3		7672.97		7696.91	7463.09	7463.15	7463.09	7696.97
529.2		7759.63		7632.06	7462.34	7462.37	7462.34	7632.1
529.1		7478.1		7583.72	7461.75	7461.77	7461.75	7583.75
529		7335.63		7548.12	7461.34	7461.35	7461.34	7548.14
528.9		7567.67		7522.22	7461.08	7461.09	7461.08	7522.23
528.8		7577.46		7503.6	7460.97	7460.97	7460.97	7503.61
528.7		7455.26		7490.37	7460.93	7460.94	7460.93	7490.38
528.6		7273.47		7481.06	7460.93	7460.94	7460.93	7481.06
528.5		7331.14		7474.56	7460.93	7460.94	7460.93	7474.56
528.4		7393.3		7470.06	7460.93	7460.94	7460.93	7470.06
528.3		7395.28		7466.99	7460.93	7460.93	7460.93	7466.99
528.2		7501.49		7464.91	7460.93	7460.93	7460.93	7464.91
528.1		7527.71		7463.51	7460.92	7460.92	7460.92	7463.51
528		7536.99		7462.54	7460.87	7460.87	7460.87	7462.54
527.9		7452.18		7461.85	7460.79	7460.79	7460.79	7461.85
527.8		7542.39		7461.39	7460.72	7460.72	7460.72	7461.39
527.7		7735.1		7461.09	7460.67	7460.67	7460.67	7461.09
527.6		7609.2		7460.86	7460.6	7460.6	7460.6	7460.86
527.5		7467.88		7460.71	7460.55	7460.55	7460.55	7460.71
527.4		7259.53		7460.6	7460.51	7460.51	7460.51	7460.6
527.3		7291.49		7460.54	7460.48	7460.48	7460.48	7460.54
527.2		7461.73		7460.48	7460.44	7460.44	7460.44	7460.48
527.1		7445.8		7460.45	7460.43	7460.43	7460.43	7460.45
527		7469.76		7460.44	7460.43	7460.43	7460.43	7460.44
526.9		7467.27		0	0	0	0	7467.28
526.8		7457.58		0	0	0	0	7457.59
526.7		7418.41		0	0	0	0	7418.41
526.6		7381.93		0	0	0	0	7381.93
526.5		7495.36		0	0	0	0	7495.37
526.4		7431.23		0	0	0	0	7431.23
526.3		7518.33		0	0	0	0	7518.33
526.2		7478.56		0	0	0	0	7478.56
526.1		7510.58		0	0	0	0	7510.58
526		7623.16		0	0	0	0	7623.16
525.9		7534.57		0	0	0	0	7534.57
525.8		7339.64		0	0	0	0	7339.64
525.7		7346.89		0	0	0	0	7346.89
525.6		7487.63		0	0	0	0	7487.63
525.5		7713.97		0	0	0	0	7713.97
525.4		7815.69		0	0	0	0	7815.69
525.3		7645.83		0	0	0	0	7645.83
525.2		7548.26		0	0	0	0	7548.26

## Sheet: C1s
﻿
Axis	Energy	Elements=	221
D:\2020\_UNSW\CEIC\Priyanka Srivastava_200922\NR + ground water.DATA\C1s_0.VGD
Binding Energy (E)				C1s A	C1s B	C1s C	C1s D	K2p3 A	K2p1 A	Backgnd.	Envelope
eV		Counts / s		Counts / s	Counts / s	Counts / s	Counts / s	Counts / s	Counts / s	Counts / s	Counts / s
300.2		3053.63		0	0	0	0	0	0	0	3053.63
300.1		3043.64		0	0	0	0	0	0	0	3043.64
300		2986.19		0	0	0	0	0	0	0	2986.19
299.9		3040.44		0	0	0	0	0	0	0	3040.44
299.8		3054.17		0	0	0	0	0	0	0	3054.17
299.7		3071.57		0	0	0	0	0	0	0	3071.57
299.6		3093.93		0	0	0	0	0	0	0	3093.93
299.5		3102.32		0	0	0	0	0	0	0	3102.32
299.4		3034.52		0	0	0	0	0	0	0	3034.52
299.3		3077.81		0	0	0	0	0	0	0	3077.81
299.2		3047.27		0	0	0	0	0	0	0	3047.27
299.1		3029.72		0	0	0	0	0	0	0	3029.72
299		3009.25		0	0	0	0	0	0	0	3009.26
298.9		3037.13		0	0	0	0	0	0	0	3037.14
298.8		3012.03		0	0	0	0	0	0	0	3012.04
298.7		2911.42		0	0	0	0	0	0	0	2911.45
298.6		2910.73		0	0	0	0	0	0	0	2910.78
298.5		3026.43		0	0	0	0	0	0	0	3026.51
298.4		3061.3		0	0	0	0	0	0	0	3061.44
298.3		3031.36		0	0	0	0	0	0	0	3031.62
298.2		3043.92		0	0	0	0	0	0	0	3044.36
298.1		2953.6		0	0	0	0	0	0	0	2954.32
298		2922.83		0	0	0	0	0	0	0	2924.01
297.9		2898.71		0	0	0	0	0	0	0	2900.62
297.8		2974.68		0	0	0	0	0	0	0	2977.69
297.7		2982.23		2950.03	2950.03	2950.03	2950.03	2950.03	2954.69	2950.03	2954.69
297.6		2934.33		2949.91	2949.91	2949.91	2949.91	2949.91	2957.01	2949.91	2957.01
297.5		2960.19		2949.77	2949.77	2949.77	2949.77	2949.77	2960.4	2949.77	2960.4
297.4		2975.18		2949.66	2949.66	2949.66	2949.66	2949.66	2965.26	2949.66	2965.26
297.3		2932.99		2949.54	2949.54	2949.54	2949.54	2949.54	2972.02	2949.54	2972.02
297.2		2985.53		2949.37	2949.37	2949.37	2949.37	2949.37	2981.16	2949.37	2981.16
297.1		3015.24		2949.19	2949.19	2949.19	2949.19	2949.19	2993.3	2949.19	2993.3
297		2965.13		2948.99	2948.99	2948.99	2948.99	2948.99	3008.98	2948.99	3008.98
296.9		3023.9		2948.7	2948.7	2948.7	2948.7	2948.7	3028.66	2948.7	3028.66
296.8		3064.21		2948.34	2948.34	2948.34	2948.34	2948.34	3052.69	2948.34	3052.69
296.7		3110.13		2947.89	2947.89	2947.89	2947.89	2947.89	3081.14	2947.89	3081.14
296.6		3142.74		2947.34	2947.34	2947.34	2947.34	2947.34	3113.62	2947.34	3113.62
296.5		3143.06		2946.69	2946.69	2946.69	2946.69	2946.69	3149.28	2946.69	3149.28
296.4		3174.35		2945.96	2945.96	2945.96	2945.96	2945.96	3186.59	2945.96	3186.59
296.3		3201.83		2945.13	2945.13	2945.13	2945.13	2945.14	3223.45	2945.13	3223.45
296.2		3253.87		2944.22	2944.22	2944.22	2944.22	2944.23	3257.23	2944.22	3257.23
296.1		3277.38		2943.24	2943.24	2943.24	2943.24	2943.25	3285.12	2943.24	3285.13
296		3255.91		2942.2	2942.2	2942.2	2942.2	2942.22	3304.48	2942.2	3304.5
295.9		3260.85		2941.1	2941.1	2941.1	2941.1	2941.13	3313.27	2941.1	3313.3
295.8		3305.5		2939.94	2939.94	2939.94	2939.94	2940	3310.47	2939.94	3310.52
295.7		3331.32		2938.78	2938.78	2938.78	2938.78	2938.87	3296.28	2938.78	3296.38
295.6		3292.37		2937.61	2937.61	2937.61	2937.61	2937.77	3272.08	2937.61	3272.24
295.5		3248.72		2936.45	2936.45	2936.45	2936.45	2936.74	3240.12	2936.45	3240.41
295.4		3235.43		2935.34	2935.34	2935.34	2935.34	2935.84	3203.19	2935.34	3203.69
295.3		3223.52		2934.35	2934.35	2934.35	2934.35	2935.19	3164.16	2934.35	3165.01
295.2		3133.47		2933.47	2933.47	2933.47	2933.47	2934.88	3125.54	2933.47	3126.95
295.1		3090.08		2932.71	2932.71	2932.71	2932.71	2935.01	3089.28	2932.71	3091.58
295		3062.36		2932.06	2932.06	2932.06	2932.06	2935.76	3056.69	2932.06	3060.39
294.9		3041.9		2931.54	2931.54	2931.54	2931.54	2937.38	3028.54	2931.54	3034.38
294.8		2997.16		2931.11	2931.11	2931.11	2931.11	2940.17	3004.99	2931.11	3014.05
294.7		2987.3		2930.76	2930.76	2930.76	2930.76	2944.55	2985.86	2930.76	2999.65
294.6		2970.3		2930.46	2930.46	2930.46	2930.46	2951.08	2970.75	2930.46	2991.37
294.5		2964.26		2930.2	2930.2	2930.2	2930.2	2960.47	2959.08	2930.2	2989.35
294.4		2976.66		2929.97	2929.97	2929.97	2929.97	2973.6	2950.29	2929.97	2993.92
294.3		2934.95		2929.75	2929.75	2929.75	2929.75	2991.45	2943.77	2929.75	3005.47
294.2		2980.74		2929.48	2929.48	2929.48	2929.48	3015.07	2938.98	2929.48	3024.57
294.1		3049.05		2929.12	2929.12	2929.12	2929.12	3045.54	2935.44	2929.12	3051.86
294		3109.01		2928.66	2928.66	2928.66	2928.66	3083.83	2932.79	2928.66	3087.96
293.9		3137.07		2928.03	2928.03	2928.03	2928.03	3130.55	2930.68	2928.03	3133.2
293.8		3207.24		2927.25	2927.25	2927.25	2927.25	3185.84	2928.92	2927.25	3187.52
293.7		3225.94		2926.3	2926.3	2926.32	2926.3	3249.02	2927.34	2926.3	3250.06
293.6		3309.95		2925.17	2925.17	2925.19	2925.17	3318.33	2925.8	2925.17	3318.98
293.5		3420.21		2923.82	2923.82	2923.86	2923.82	3390.83	2924.2	2923.82	3391.24
293.4		3480.92		2922.26	2922.26	2922.32	2922.26	3462.39	2922.48	2922.26	3462.67
293.3		3549.09		2920.5	2920.5	2920.6	2920.5	3527.96	2920.62	2920.5	3528.19
293.2		3553.05		2918.56	2918.56	2918.73	2918.56	3582.06	2918.64	2918.56	3582.3
293.1		3573.69		2916.49	2916.49	2916.77	2916.49	3619.58	2916.53	2916.49	3619.9
293		3641.01		2914.32	2914.32	2914.77	2914.32	3636.6	2914.34	2914.32	3637.08
292.9		3642.99		2912.08	2912.08	2912.8	2912.08	3631.17	2912.09	2912.08	3631.9
292.8		3639.27		2909.83	2909.83	2910.97	2909.83	3603.66	2909.83	2909.83	3604.8
292.7		3561.65		2907.64	2907.64	2909.42	2907.64	3556.77	2907.65	2907.64	3558.55
292.6		3449.52		2905.65	2905.65	2908.39	2905.65	3494.99	2905.65	2905.65	3497.73
292.5		3326.35		2903.86	2903.86	2908.03	2903.86	3423.69	2903.86	2903.86	3427.86
292.4		3282.34		2902.28	2902.28	2908.53	2902.28	3348.3	2902.28	2902.28	3354.55
292.3		3297.36		2900.89	2900.89	2910.15	2900.89	3273.65	2900.89	2900.89	3282.92
292.2		3237.39		2899.65	2899.65	2913.19	2899.65	3203.51	2899.65	2899.65	3217.06
292.1		3207.18		2898.49	2898.49	2918.06	2898.5	3140.38	2898.49	2898.49	3159.95
292		3164.2		2897.44	2897.44	2925.34	2897.45	3085.7	2897.44	2897.44	3113.6
291.9		3111.12		2896.5	2896.5	2935.76	2896.51	3039.87	2896.5	2896.5	3079.15
291.8		3118.61		2895.64	2895.64	2950.19	2895.66	3002.59	2895.64	2895.64	3057.15
291.7		3075.39		2894.91	2894.91	2969.69	2894.94	2973.1	2894.91	2894.91	3047.91
291.6		3003.65		2894.29	2894.29	2995.45	2894.34	2950.34	2894.29	2894.29	3051.55
291.5		2981.47		2893.73	2893.73	3028.74	2893.81	2933.16	2893.73	2893.73	3068.25
291.4		3003.73		2893.2	2893.2	3070.93	2893.34	2920.41	2893.2	2893.2	3098.28
291.3		3069.2		2892.6	2892.6	3123.29	2892.82	2911.03	2892.6	2892.6	3141.96
291.2		3191.41		2891.82	2891.82	3186.99	2892.18	2904.09	2891.82	2891.82	3199.62
291.1		3279.51		2890.88	2890.88	3262.99	2891.46	2898.89	2890.88	2890.88	3271.59
291		3252.9		2889.74	2889.74	3351.73	2890.66	2894.88	2889.74	2889.74	3357.79
290.9		3314.64		2888.36	2888.36	3452.89	2889.79	2891.6	2888.36	2888.36	3457.57
290.8		3471.36		2886.69	2886.69	3565.25	2888.9	2888.7	2886.69	2886.69	3569.46
290.7		3646.47		2884.66	2884.66	3686.36	2888.01	2885.88	2884.66	2884.66	3690.94
290.6		3869.29		2882.17	2882.17	3812.49	2887.2	2882.9	2882.17	2882.17	3818.24
290.5		4002.12		2879.2	2879.2	3938.69	2886.65	2879.63	2879.2	2879.2	3946.57
290.4		4081.58		2875.76	2875.76	4058.95	2886.65	2876	2875.76	2875.76	4070.09
290.3		4237.35		2871.85	2871.85	4166.54	2887.58	2871.99	2871.85	2871.85	4182.42
290.2		4402.84		2867.59	2867.59	4254.75	2890.02	2867.67	2867.59	2867.59	4277.25
290.1		4413.2		2863.07	2863.07	4317.42	2894.62	2863.11	2863.07	2863.07	4349.02
290		4423.87		2858.31	2858.32	4349.78	2902.13	2858.34	2858.31	2858.31	4393.63
289.9		4438.79		2853.44	2853.45	4349.17	2913.5	2853.46	2853.44	2853.44	4409.24
289.8		4403.18		2848.62	2848.64	4315.42	2929.84	2848.63	2848.62	2848.62	4396.66
289.7		4299.43		2843.89	2843.92	4250.75	2952.25	2843.89	2843.89	2843.89	4359.15
289.6		4256.69		2839.25	2839.3	4159.53	2981.86	2839.25	2839.25	2839.25	4302.2
289.5		4236.35		2834.79	2834.88	4047.77	3019.85	2834.79	2834.79	2834.79	4232.92
289.4		4118.76		2830.57	2830.73	3922.3	3067.28	2830.57	2830.57	2830.57	4159.16
289.3		3991.17		2826.57	2826.83	3789.91	3124.89	2826.57	2826.57	2826.57	4088.48
289.2		3918.52		2822.74	2823.16	3656.8	3192.98	2822.74	2822.74	2822.74	4027.47
289.1		3966.91		2819.07	2819.76	3528.2	3271.34	2819.07	2819.07	2819.07	3981.16
289		3945.3		2815.52	2816.62	3408.04	3358.95	2815.52	2815.52	2815.52	3952.56
288.9		3905.86		2812	2813.72	3298.88	3453.79	2811.99	2811.99	2811.99	3942.42
288.8		3941.75		2808.37	2811.04	3202.09	3552.83	2808.36	2808.36	2808.36	3949.26
288.7		4073.94		2804.63	2808.74	3118.14	3652.11	2804.61	2804.61	2804.61	3969.78
288.6		4127.81		2800.81	2807.03	3046.74	3746.83	2800.78	2800.78	2800.78	3999.07
288.5		4076.68		2796.89	2806.2	2987.01	3831.58	2796.83	2796.83	2796.83	4031.17
288.4		4071.66		2792.87	2806.63	2937.76	3900.92	2792.78	2792.78	2792.78	4059.83
288.3		4100.93		2788.88	2808.94	2897.73	3950	2788.73	2788.73	2788.73	4079.38
288.2		4056.68		2784.96	2813.81	2865.54	3975.04	2784.69	2784.69	2784.69	4085.28
288.1		4074.46		2781.15	2822.13	2839.87	3973.87	2780.7	2780.7	2780.7	4074.92
288		3991.76		2777.55	2834.99	2819.55	3946.36	2776.81	2776.81	2776.81	4048.01
287.9		3870.44		2774.28	2853.7	2803.55	3894.31	2773.08	2773.08	2773.08	4006.61
287.8		3838.07		2771.41	2879.75	2790.92	3821.23	2769.48	2769.48	2769.48	3954.88
287.7		3814.94		2769.09	2914.84	2780.91	3731.86	2766.02	2766.02	2766.02	3898.65
287.6		3831.69		2767.41	2960.75	2772.82	3631.53	2762.61	2762.61	2762.61	3844.7
287.5		3897.44		2766.62	3019.38	2766.1	3525.6	2759.18	2759.18	2759.18	3800.15
287.4		3870.72		2767.1	3092.65	2760.37	3419.06	2755.75	2755.75	2755.75	3771.93
287.3		3838.54		2769.41	3182.23	2755.34	3316.03	2752.29	2752.29	2752.29	3766.14
287.2		3839.73		2774.27	3289.37	2750.79	3219.67	2748.8	2748.8	2748.8	3787.7
287.1		3866.82		2782.71	3414.55	2746.55	3132.07	2745.27	2745.27	2745.27	3840.06
287		3939.03		2795.94	3557.14	2742.45	3054.32	2741.64	2741.64	2741.64	3924.94
286.9		4040.57		2815.52	3715.05	2738.26	2986.66	2737.75	2737.75	2737.75	4042.23
286.8		4223.25		2843.46	3884.56	2733.83	2928.71	2733.51	2733.51	2733.51	4190.03
286.7		4406.71		2882.3	4060.25	2729.07	2879.76	2728.88	2728.88	2728.88	4364.75
286.6		4489.71		2935.1	4234.88	2723.92	2838.8	2723.81	2723.81	2723.81	4561.28
286.5		4646.52		3005.32	4399.68	2718.22	2804.59	2718.15	2718.15	2718.15	4773.35
286.4		4968.03		3096.93	4545.11	2711.91	2775.96	2711.87	2711.87	2711.87	4994.31
286.3		5231.83		3214.31	4661.73	2705.02	2751.89	2704.99	2704.99	2704.99	5217.96
286.2		5351.19		3361.76	4740.99	2697.43	2731.28	2697.42	2697.42	2697.42	5439.21
286.1		5610.48		3543.33	4776.54	2689.06	2713.19	2689.05	2689.05	2689.05	5654.96
286		5903.43		3762.47	4765.11	2679.95	2696.92	2679.94	2679.94	2679.94	5864.62
285.9		6158.92		4021.33	4706.96	2670.16	2681.95	2670.16	2670.16	2670.16	6069.92
285.8		6294.5		4319.95	4605.68	2659.68	2667.76	2659.68	2659.68	2659.68	6274.03
285.7		6454.78		4655.61	4467.78	2648.47	2653.94	2648.46	2648.46	2648.46	6480.4
285.6		6766.44		5022.28	4301.89	2636.58	2640.24	2636.58	2636.58	2636.58	6691.25
285.5		6949.4		5409.97	4117.6	2624.08	2626.49	2624.08	2624.08	2624.08	6905.9
285.4		7123.2		5804.58	3924.37	2610.99	2612.56	2610.99	2610.99	2610.99	7119.54
285.3		7213.46		6188.18	3730.66	2597.23	2598.24	2597.23	2597.23	2597.23	7322.62
285.2		7486.12		6540.31	3543.57	2582.93	2583.57	2582.93	2582.93	2582.93	7501.6
285.1		7602.06		6839.4	3368.42	2568.16	2568.56	2568.16	2568.16	2568.16	7640.07
285		7652.43		7064.97	3208.68	2552.97	2553.22	2552.97	2552.97	2552.97	7720.94
284.9		7741.71		7200.22	3066.3	2537.5	2537.65	2537.5	2537.5	2537.5	7729.17
284.8		7601.64		7234.26	2941.96	2522.01	2522.1	2522.01	2522.01	2522.01	7654.3
284.7		7460.52		7163.5	2835.24	2506.64	2506.7	2506.64	2506.64	2506.64	7492.14
284.6		7325.5		6992.36	2745.07	2491.64	2491.68	2491.64	2491.64	2491.64	7245.82
284.5		6983.31		6732.72	2670.09	2477.36	2477.38	2477.36	2477.36	2477.36	6925.46
284.4		6490.44		6401.89	2608.47	2463.92	2463.93	2463.92	2463.92	2463.92	6546.46
284.3		6167.12		6020.72	2558.46	2451.49	2451.5	2451.49	2451.49	2451.49	6127.69
284.2		5730.78		5611.12	2518.46	2440.36	2440.36	2440.36	2440.36	2440.36	5689.22
284.1		5134.03		5193.56	2486.8	2430.52	2430.53	2430.52	2430.52	2430.52	5249.84
284		4811.23		4785.6	2461.9	2421.87	2421.87	2421.87	2421.87	2421.87	4825.63
283.9		4503.91		4401.23	2442.6	2414.5	2414.5	2414.5	2414.5	2414.5	4429.33
283.8		4014.36		4050.2	2427.84	2408.36	2408.36	2408.36	2408.36	2408.36	4069.68
283.7		3680.78		3738.19	2416.54	2403.21	2403.21	2403.21	2403.21	2403.21	3751.52
283.6		3473.8		3467.65	2408.02	2399.01	2399.01	2399.01	2399.01	2399.01	3476.65
283.5		3231.49		3238.3	2401.7	2395.69	2395.69	2395.69	2395.69	2395.69	3244.3
283.4		3046.11		3047.79	2397.01	2393.06	2393.06	2393.06	2393.06	2393.06	3051.75
283.3		2864.27		2892.55	2393.56	2390.99	2390.99	2390.99	2390.99	2390.99	2895.12
283.2		2737.83		2768.28	2391.03	2389.38	2389.38	2389.38	2389.38	2389.38	2769.93
283.1		2718.85		2670.44	2389.13	2388.09	2388.09	2388.09	2388.09	2388.09	2671.48
283		2705.55		2594.62	2387.68	2387.02	2387.02	2387.02	2387.02	2387.02	2595.28
282.9		2657.81		2536.77	2386.55	2386.15	2386.15	2386.15	2386.15	2386.15	2537.18
282.8		2546.71		2493.3	2385.68	2385.43	2385.43	2385.43	2385.43	2385.43	2493.54
282.7		2475.43		2461.1	2385.01	2384.86	2384.86	2384.86	2384.86	2384.86	2461.25
282.6		2485.21		2437.61	2384.5	2384.41	2384.41	2384.41	2384.41	2384.41	2437.7
282.5		2493.71		2420.69	2384.09	2384.04	2384.04	2384.04	2384.04	2384.04	2420.74
282.4		2527.27		2408.62	2383.73	2383.7	2383.7	2383.7	2383.7	2383.7	2408.65
282.3		2497.62		2400.12	2383.41	2383.39	2383.39	2383.39	2383.39	2383.39	2400.14
282.2		2423.68		2394.21	2383.13	2383.12	2383.12	2383.12	2383.12	2383.12	2394.22
282.1		2412.73		2390.17	2382.92	2382.91	2382.91	2382.91	2382.91	2382.91	2390.18
282		2398.87		2387.5	2382.82	2382.81	2382.81	2382.81	2382.81	2382.81	2387.51
281.9		2344.7		2385.8	2382.81	2382.81	2382.81	2382.81	2382.81	2382.81	2385.8
281.8		2338.84		2384.7	2382.81	2382.81	2382.81	2382.81	2382.81	2382.81	2384.7
281.7		2404.26		2383.98	2382.81	2382.81	2382.81	2382.81	2382.81	2382.81	2383.98
281.6		2432.95		2383.52	2382.8	2382.8	2382.8	2382.8	2382.8	2382.8	2383.52
281.5		2408.58		2383.18	2382.74	2382.74	2382.74	2382.74	2382.74	2382.74	2383.18
281.4		2422.89		2382.93	2382.67	2382.67	2382.67	2382.67	2382.67	2382.67	2382.93
281.3		2370.36		2382.76	2382.61	2382.61	2382.61	2382.61	2382.61	2382.61	2382.76
281.2		2373.64		2382.66	2382.57	2382.57	2382.57	2382.57	2382.57	2382.57	2382.66
281.1		2403.58		2382.61	2382.55	2382.55	2382.55	2382.55	2382.55	2382.55	2382.61
281		2396.3		0	0	0	0	0	0	0	2396.33
280.9		2368.89		0	0	0	0	0	0	0	2368.91
280.8		2426.8		0	0	0	0	0	0	0	2426.81
280.7		2402.82		0	0	0	0	0	0	0	2402.83
280.6		2328.48		0	0	0	0	0	0	0	2328.48
280.5		2308.03		0	0	0	0	0	0	0	2308.03
280.4		2274.68		0	0	0	0	0	0	0	2274.68
280.3		2223.95		0	0	0	0	0	0	0	2223.95
280.2		2249.11		0	0	0	0	0	0	0	2249.11
280.1		2287.27		0	0	0	0	0	0	0	2287.27
280		2280.89		0	0	0	0	0	0	0	2280.89
279.9		2287.89		0	0	0	0	0	0	0	2287.89
279.8		2329.25		0	0	0	0	0	0	0	2329.25
279.7		2256.12		0	0	0	0	0	0	0	2256.12
279.6		2213.07		0	0	0	0	0	0	0	2213.07
279.5		2232.05		0	0	0	0	0	0	0	2232.05
279.4		2255.15		0	0	0	0	0	0	0	2255.15
279.3		2285.7		0	0	0	0	0	0	0	2285.7
279.2		2261.36		0	0	0	0	0	0	0	2261.36
279.1		2205.14		0	0	0	0	0	0	0	2205.14
279		2224.81		0	0	0	0	0	0	0	2224.81
278.9		2247.93		0	0	0	0	0	0	0	2247.93
278.8		2230.1		0	0	0	0	0	0	0	2230.1
278.7		2221.86		0	0	0	0	0	0	0	2221.86
278.6		2174.57		0	0	0	0	0	0	0	2174.57
278.5		2195.88		0	0	0	0	0	0	0	2195.88
278.4		2224.01		0	0	0	0	0	0	0	2224.01
278.3		2258.23		0	0	0	0	0	0	0	2258.23
278.2		2216.6		0	0	0	0	0	0	0	2216.6

## Sheet: Survey
﻿
Axis	Energy	Elements=	1361
D:\2020\_UNSW\CEIC\Priyanka Srivastava_200922\NR + ground water.DATA\Survey_0.VGD
Binding Energy (E)
eV		Counts / s
1350		140068
1349		138235
1348		138324
1347		138025
1346		136477
1345		137044
1344		137603
1343		136327
1342		134759
1341		134953
1340		135962
1339		136318
1338		134025
1337		134251
1336		135175
1335		134711
1334		133632
1333		132992
1332		134792
1331		134340
1330		133894
1329		133910
1328		134248
1327		132230
1326		130126
1325		130796
1324		133176
1323		133093
1322		130686
1321		129489
1320		128348
1319		126754
1318		126473
1317		125652
1316		123794
1315		122932
1314		121336
1313		121719
1312		122063
1311		122221
1310		122385
1309		123290
1308		125869
1307		134290
1306		147436
1305		165617
1304		171790
1303		152672
1302		129087
1301		115339
1300		114225
1299		113698
1298		112725
1297		110824
1296		111967
1295		111923
1294		110609
1293		112359
1292		112933
1291		112772
1290		113433
1289		111878
1288		111551
1287		111170
1286		111396
1285		111452
1284		110969
1283		109692
1282		110924
1281		111084
1280		111334
1279		110829
1278		111420
1277		111309
1276		112462
1275		112785
1274		112585
1273		112429
1272		113165
1271		113708
1270		113910
1269		114284
1268		112912
1267		112224
1266		112387
1265		112729
1264		113362
1263		113949
1262		114249
1261		116239
1260		115552
1259		115338
1258		114983
1257		113966
1256		115254
1255		113811
1254		115768
1253		115819
1252		116676
1251		116041
1250		116457
1249		116211
1248		116556
1247		118426
1246		117423
1245		118819
1244		117871
1243		117860
1242		118362
1241		120336
1240		120840
1239		121008
1238		120859
1237		121345
1236		122316
1235		121146
1234		119893
1233		121253
1232		121441
1231		121377
1230		122125
1229		122782
1228		125299
1227		125124
1226		124379
1225		124964
1224		124162
1223		124352
1222		122060
1221		121085
1220		120867
1219		120370
1218		117563
1217		117277
1216		115080
1215		116006
1214		114009
1213		113023
1212		110381
1211		110066
1210		111507
1209		110861
1208		110507
1207		109814
1206		108852
1205		108355
1204		108396
1203		108246
1202		108503
1201		108321
1200		108549
1199		107944
1198		107884
1197		108452
1196		107144
1195		108604
1194		108314
1193		107890
1192		108669
1191		109395
1190		109411
1189		109067
1188		109641
1187		110455
1186		109177
1185		107630
1184		108974
1183		110482
1182		110096
1181		109525
1180		109392
1179		110451
1178		110838
1177		111002
1176		110356
1175		110570
1174		111121
1173		112054
1172		111902
1171		111742
1170		111983
1169		112593
1168		110658
1167		110623
1166		111173
1165		112739
1164		111708
1163		111726
1162		111962
1161		111709
1160		112924
1159		112090
1158		111764
1157		113269
1156		112420
1155		112624
1154		112929
1153		113403
1152		113860
1151		113737
1150		113601
1149		114742
1148		114494
1147		113944
1146		113523
1145		112776
1144		113856
1143		115218
1142		114147
1141		113231
1140		114049
1139		114401
1138		114401
1137		115161
1136		115974
1135		116544
1134		115645
1133		115150
1132		114345
1131		116144
1130		116317
1129		116592
1128		116255
1127		117100
1126		116158
1125		116155
1124		116236
1123		116688
1122		117020
1121		115518
1120		115464
1119		115784
1118		116302
1117		116967
1116		117028
1115		117114
1114		117340
1113		117369
1112		116321
1111		116208
1110		115509
1109		118019
1108		118142
1107		118216
1106		116861
1105		118071
1104		118102
1103		117292
1102		117837
1101		118088
1100		117799
1099		116105
1098		117444
1097		117702
1096		117018
1095		117613
1094		116974
1093		118476
1092		117175
1091		116283
1090		114766
1089		115915
1088		117060
1087		116711
1086		114817
1085		112945
1084		111268
1083		107598
1082		104912
1081		105040
1080		102105
1079		96635.5
1078		93452.8
1077		92225.1
1076		92396.2
1075		93508.3
1074		99699.5
1073		127750
1072		197129
1071		236124
1070		177058
1069		112594
1068		94154
1067		91903.9
1066		90693.2
1065		91000.8
1064		90194.6
1063		90369.7
1062		90146.2
1061		90136.8
1060		90323.2
1059		90335.9
1058		89443
1057		90728.9
1056		91128.1
1055		90497.6
1054		91288.1
1053		92572.2
1052		92352.5
1051		91772.8
1050		91578.8
1049		91149.1
1048		90708.9
1047		91602.2
1046		92618.4
1045		93076.7
1044		92292.9
1043		93034.4
1042		93399.8
1041		93620.1
1040		93470.5
1039		92920.5
1038		93875.3
1037		94771.3
1036		94168.4
1035		94360.6
1034		95664
1033		94979
1032		94782.6
1031		96064.6
1030		94597.1
1029		94571.7
1028		95724.8
1027		95734.8
1026		95425.9
1025		95249.7
1024		96024.2
1023		95687.1
1022		97344.2
1021		98368.2
1020		97401.2
1019		98507.4
1018		98940.9
1017		97726.4
1016		97202.4
1015		97417.6
1014		97902.3
1013		97502.8
1012		97382.3
1011		97120.4
1010		98080.3
1009		99597
1008		98940.1
1007		97447.4
1006		98602.5
1005		100416
1004		101896
1003		101722
1002		102034
1001		103771
1000		104187
999		103622
998		103286
997		101672
996		101356
995		99779.8
994		98993.3
993		98930.1
992		98066.1
991		97933.8
990		98224.8
989		97761.1
988		97780.1
987		96972.8
986		95846.3
985		96829
984		96899
983		100057
982		102601
981		105624
980		106100
979		108590
978		111170
977		111851
976		109480
975		106654
974		104174
973		103329
972		102594
971		100452
970		96654
969		94480.7
968		90333.6
967		87344.6
966		86688.2
965		85327.8
964		84140.3
963		84703.2
962		84295.4
961		83769.9
960		83952.9
959		85165.3
958		85241.5
957		85439.5
956		84926.3
955		85096.8
954		86148.5
953		85881.9
952		85875.7
951		85791.3
950		87005.2
949		85947.6
948		85654.4
947		86798
946		87022.3
945		86015
944		86857.9
943		86544.8
942		87063.7
941		86700
940		86277.1
939		86804.2
938		86743.5
937		87342.1
936		87883.3
935		87908.2
934		87399.3
933		87456.9
932		86861
931		86989.2
930		88307.4
929		88235.3
928		88931.4
927		87666.6
926		88428.6
925		88296.4
924		86621.5
923		87417.7
922		88594.7
921		88816.7
920		89801.6
919		88822
918		88441.7
917		88627
916		89120.4
915		90335.6
914		89799.5
913		88599.5
912		90038.5
911		89467.3
910		89846.6
909		88203.3
908		89103.7
907		89615.7
906		90269.3
905		89022.9
904		89928.8
903		91397.7
902		91020.2
901		90052.5
900		90785.9
899		91286
898		91039.1
897		90809.8
896		90114.5
895		90371.4
894		90212.3
893		91133.7
892		90386.9
891		90049.8
890		91023.3
889		90844
888		92397
887		91771.1
886		91338
885		90786.8
884		92222
883		92956.8
882		93275.7
881		91777.4
880		91940.3
879		92212.2
878		93591.7
877		93432.7
876		93794.2
875		93659.3
874		93441.8
873		93403.3
872		92557.2
871		92578.2
870		93263.9
869		94052.3
868		94274.9
867		93534.1
866		93936.3
865		93430.7
864		93569
863		95143.8
862		94965.4
861		95584.9
860		95524.1
859		95246.9
858		95401
857		95155.1
856		95583.3
855		95023.7
854		95518.1
853		95300
852		94945.3
851		95026.5
850		96579
849		95296.7
848		95461
847		94988.5
846		96503.8
845		96447.2
844		95772
843		95999.7
842		96915.6
841		96835.6
840		97433.2
839		96819
838		97148.5
837		97173.1
836		97530.9
835		96431.7
834		94369.8
833		95984.9
832		97231.3
831		97528.2
830		96406.8
829		98291.4
828		99477.6
827		99118.2
826		99232
825		99371.7
824		99886.5
823		98038.3
822		97318.7
821		98582.5
820		98522.2
819		99413.1
818		99693.1
817		100864
816		99243.2
815		99842.1
814		100270
813		99734.1
812		99843
811		99355
810		98950.1
809		99610.5
808		101147
807		100317
806		100466
805		100812
804		101869
803		100768
802		99491.9
801		100660
800		100742
799		101872
798		102235
797		102886
796		102155
795		101320
794		101129
793		101290
792		103411
791		103062
790		102467
789		102822
788		103161
787		102899
786		103282
785		102903
784		103317
783		103253
782		103228
781		103683
780		103572
779		103981
778		104286
777		104046
776		104053
775		104582
774		104284
773		104550
772		104112
771		104288
770		104609
769		104353
768		105037
767		105621
766		105279
765		105897
764		106811
763		106645
762		106897
761		105875
760		105849
759		105806
758		106059
757		106063
756		106220
755		107237
754		107916
753		108037
752		107805
751		107894
750		108159
749		108140
748		106677
747		106792
746		107951
745		107265
744		107287
743		108514
742		107638
741		108224
740		107398
739		107370
738		109357
737		108863
736		109594
735		110049
734		110156
733		111090
732		111067
731		111540
730		110583
729		109425
728		109185
727		109349
726		109016
725		108525
724		108356
723		108896
722		110339
721		111684
720		111795
719		110961
718		111029
717		111983
716		112188
715		112789
714		112550
713		111804
712		111951
711		112596
710		113183
709		113588
708		111969
707		112590
706		113500
705		113267
704		112850
703		114109
702		112907
701		115137
700		113872
699		113236
698		113567
697		113089
696		113043
695		113936
694		114145
693		113845
692		113843
691		113879
690		114294
689		116036
688		115819
687		116785
686		116777
685		116182
684		116923
683		116855
682		116708
681		116804
680		116907
679		117157
678		116448
677		114917
676		115315
675		115218
674		116983
673		117988
672		117885
671		118695
670		119244
669		119038
668		119206
667		119607
666		118772
665		118146
664		119222
663		118828
662		118214
661		120216
660		119603
659		119214
658		120111
657		119769
656		119366
655		119213
654		120922
653		121086
652		121470
651		121363
650		119820
649		118713
648		120172
647		122863
646		122192
645		122628
644		124050
643		123494
642		122678
641		122246
640		123667
639		122609
638		123958
637		123889
636		123290
635		124048
634		123567
633		122658
632		123311
631		123604
630		123046
629		124627
628		124077
627		123778
626		125217
625		124188
624		124144
623		125781
622		126088
621		126023
620		125720
619		127251
618		126130
617		126143
616		126797
615		127094
614		128808
613		127532
612		126869
611		128242
610		127989
609		127153
608		128379
607		129461
606		128065
605		129043
604		129616
603		129871
602		129627
601		129717
600		129843
599		129741
598		129934
597		129844
596		129140
595		129965
594		130236
593		130681
592		131114
591		131749
590		130289
589		130184
588		130547
587		131363
586		132002
585		132069
584		132122
583		133713
582		133570
581		132968
580		135362
579		133215
578		133354
577		134014
576		132391
575		133357
574		133910
573		132807
572		134642
571		134808
570		133042
569		132288
568		133152
567		134053
566		136342
565		139304
564		142611
563		140931
562		136538
561		136127
560		136766
559		135673
558		137986
557		138319
556		138995
555		138073
554		138648
553		138325
552		136013
551		135704
550		134117
549		133287
548		130781
547		130605
546		127597
545		126172
544		125068
543		123577
542		121980
541		120496
540		118836
539		117910
538		122719
537		133615
536		148485
535		151394
534		155223
533		189781
532		236360
531		226491
530		164305
529		118764
528		107133
527		106127
526		106989
525		110238
524		114946
523		118229
522		114724
521		108698
520		107786
519		107451
518		106636
517		106574
516		103718
515		103124
514		103946
513		104655
512		105402
511		102904
510		99301
509		96764.4
508		95465.3
507		93817.6
506		91615.7
505		90332.5
504		87498.5
503		84955.4
502		90246.5
501		96393
500		96076.4
499		105100
498		148354
497		206689
496		201831
495		133660
494		86718.9
493		72771.9
492		66437.8
491		62706.8
490		60527.3
489		60559.6
488		60832.7
487		60620.4
486		61072.8
485		60395.4
484		60331
483		59501.9
482		59032.6
481		59510.9
480		60581.2
479		59868.2
478		59234
477		59601.5
476		59629
475		59988.4
474		59922.7
473		60620.1
472		61189.1
471		60453.5
470		60170.7
469		60226.2
468		59975.7
467		60034
466		60672.3
465		61305.5
464		61084.4
463		60632.6
462		60226.5
461		60450.9
460		60563.7
459		61274.4
458		61294.6
457		60991.3
456		61396.9
455		63167.2
454		64193.5
453		63223.2
452		62098.4
451		61300.7
450		61890.9
449		61077.4
448		61539.4
447		62166.1
446		62103.7
445		62234.9
444		62734.1
443		63402.6
442		62010.4
441		62280.7
440		62677.7
439		63730.6
438		62865
437		62435.7
436		62139.8
435		62976.9
434		63380.8
433		62006.6
432		62863.9
431		63702.8
430		63611.3
429		64142.7
428		63989
427		63121.3
426		64066.2
425		63980.4
424		63710.4
423		63572.9
422		64662.3
421		65215
420		64370.9
419		63290.3
418		63668.6
417		64237.7
416		65633.2
415		65166.2
414		65055.7
413		64459.4
412		65065.9
411		65028.2
410		64214.2
409		64619
408		65343.1
407		66242.2
406		65416.6
405		64970.4
404		65508.5
403		66097.6
402		67517.4
401		72680.8
400		78622.3
399		80133.9
398		73347.4
397		66828.5
396		64277.2
395		63864.1
394		64349.2
393		65387.6
392		65279.1
391		65867.2
390		66035.2
389		66304.1
388		66817.9
387		68521.6
386		69736.6
385		70197.7
384		69105.8
383		67728.9
382		67740.1
381		67821.2
380		66919.5
379		67918.1
378		68977.3
377		68578
376		69147.8
375		68354.4
374		67983.5
373		67134.2
372		67237.5
371		66524.8
370		65751.2
369		66147.8
368		66232.3
367		66913.7
366		67350.5
365		66406.1
364		67151.6
363		66399.8
362		66823.6
361		66945.8
360		66741
359		66490.7
358		66742.9
357		67592.2
356		68306.5
355		71053.8
354		75185.6
353		82085.9
352		87639.5
351		86124.7
350		78504.2
349		72447.4
348		70592.2
347		69136.4
346		67397.2
345		66109.6
344		65307.3
343		65311.3
342		66420.3
341		67838.1
340		69642.8
339		71889.1
338		73511.3
337		73594.1
336		70517.6
335		69545.8
334		68872.5
333		68622
332		69093.5
331		69560
330		69271.5
329		69208.6
328		68614.8
327		68565.7
326		68437.3
325		68257.5
324		67027.6
323		65754.9
322		66074.1
321		65650
320		63882.7
319		63021.2
318		63540.3
317		62814.1
316		62184.3
315		61903.5
314		63768.6
313		67927.3
312		71625.3
311		72554.7
310		74231.2
309		83750.5
308		109947
307		137621
306		134389
305		100714
304		72392.2
303		60001.3
302		54943.2
301		51709.4
300		49478.9
299		48422.2
298		48462.5
297		49977.5
296		51324.7
295		51820.2
294		52790.5
293		54673.9
292		54107.2
291		55614.3
290		60947.9
289		63922
288		65374.6
287		72001.6
286		86540.6
285		95753.9
284		80923.3
283		55332.2
282		42566.5
281		39516.7
280		38105.9
279		36568.1
278		34644.3
277		34161.6
276		34090.8
275		33670.4
274		34722.4
273		36619.5
272		42503.2
271		54529.5
270		70731.4
269		76406.9
268		62667.5
267		46742.1
266		39055.3
265		35657.8
264		33677.7
263		32880.3
262		32843.7
261		32830.8
260		32352
259		32574.3
258		32065.7
257		32264.4
256		32242.6
255		32953.4
254		33000.1
253		31605.5
252		31449.5
251		31024.6
250		30683.4
249		31398.5
248		32056
247		31982.9
246		31458.1
245		31483.5
244		31294.9
243		31221.8
242		31261.2
241		32203.2
240		31959.7
239		31203.6
238		30895
237		30574.9
236		30890.6
235		30466.3
234		30411.8
233		30424.5
232		30493.2
231		30243.1
230		29876.8
229		30075.8
228		30268
227		31043.2
226		30604.2
225		29714.8
224		29531
223		29762.3
222		30836.2
221		31553.6
220		32685.6
219		33570.1
218		34133.8
217		34034.7
216		34442.5
215		32625.8
214		29879.7
213		27859.4
212		24999.5
211		22956.7
210		20711.4
209		18838.9
208		17128.5
207		15977.3
206		14019.3
205		13168.5
204		12810.9
203		13713.3
202		18701
201		38400.6
200		69695.3
199		97625.1
198		91441.3
197		47134.4
196		17924
195		12625.3
194		11903.2
193		12140.2
192		12634.1
191		13055.9
190		13595.8
189		13088.1
188		13194.2
187		12328.3
186		11634.8
185		11432.6
184		12461.5
183		13491.9
182		14420.3
181		13584.5
180		11692.1
179		10735.3
178		10546.3
177		10505.2
176		10132.5
175		9709.56
174		9912.88
173		9845.43
172		9801.09
171		9955.16
170		10379.9
169		10247.8
168		10205.1
167		10066.1
166		9946.85
165		10019
164		10231.5
163		10109.4
162		9883.66
161		9756.97
160		9681.15
159		9686.76
158		9879.6
157		9896.27
156		10101.5
155		9970.26
154		10181.3
153		10313.6
152		9950.74
151		9728.04
150		9743.35
149		10006.4
148		9678.73
147		9485.25
146		9500.87
145		9543.73
144		9286.08
143		9440.34
142		9597.49
141		9576.28
140		9662
139		9336.34
138		9464.4
137		9374.59
136		9617.81
135		10400.6
134		11100.6
133		11613.6
132		10356.8
131		9498.04
130		9340.83
129		9765.42
128		9581.31
127		9312.66
126		9173.82
125		9184.77
124		9182.06
123		9241.44
122		9440.61
121		9719.69
120		9005.33
119		9571.62
118		9394.27
117		9488.98
116		9745.79
115		9965.76
114		9600.8
113		9625.17
112		9380.25
111		9489.8
110		9628.58
109		9221.95
108		9397.32
107		9142.16
106		9238.52
105		9153.46
104		9231.49
103		9113.8
102		9656.8
101		9432.05
100		8945.43
99		8770.52
98		8906.48
97		8746.48
96		8634.64
95		8516.42
94		8761.21
93		8747.42
92		8756.45
91		10782.2
90		14251.1
89		16323.4
88		13962.8
87		10374.2
86		9360.38
85		8927.49
84		8775.95
83		8788.74
82		8457.26
81		8699.89
80		8981.94
79		8595.67
78		8449.3
77		8138.59
76		7756.76
75		7462.93
74		7245.75
73		7151.67
72		7088.84
71		7404.34
70		8171.55
69		8600.62
68		8655.15
67		7223.58
66		6656.86
65		9581.63
64		18716.1
63		23247.3
62		14702.8
61		7288.44
60		5434.94
59		5015.89
58		5015.91
57		4683.6
56		4863.08
55		5023.19
54		5148.9
53		5452.76
52		6742.16
51		9062.27
50		9229.26
49		6914.52
48		5357.28
47		5297.85
46		5228.23
45		4926.67
44		4634.71
43		4436.94
42		4367.69
41		4244.29
40		4086.02
39		3889.11
38		3586.64
37		3171.06
36		3255.92
35		3219.16
34		3457.5
33		3851.7
32		5942.37
31		10627.7
30		11894.6
29		7034.01
28		4122.98
27		4021.21
26		4509.67
25		4682.36
24		4734
23		4459.61
22		4097.21
21		3185.48
20		2399.69
19		2247.51
18		2603.81
17		4216.07
16		5517.53
15		4398.02
14		2339.42
13		1599.8
12		1390.51
11		1185.83
10		1163.25
9		1074.28
8		1142.39
7		2400.03
6		4889.09
5		6636.82
4		4801.76
3		1739.86
2		354.376
1		81.1349
0		34.5274
-1		48.7595
-2		32.6739
-3		27.1273
-4		13.2673
-5		14.3721
-6		7.86555
-7		0
-8		0
-9		1.08844
-10		6.80272

## Sheet: Peak Table
Peak Table :
	Name	Peak BE	FWHM eV	Area (P) CPS.eV	Atomic %	Q
	C1s A	284.8	1.61	8220.6	18.45	1
	C1s B	286.05	1.61	3649.92	8.19	1
	C1s C	289.94	1.61	2613.36	5.87	1
	C1s D	288.14	1.61	2085.12	4.68	1
	K2p3 A	292.96	1.36	1065.92	0.78	1
	O1s A	531.71	1.82	31338.4	25.14	1
	O1s C	533.14	1.82	2026.04	1.63	1
	Mg2p A	50.53	1.44	910.55	4.69	1
	Na1s A	1071.41	1.35	41426.7	10.92	1
	P2p A	133.43	1.75	600.33	0.99	1
	Cl2p3 A	198.44	1.12	10421.7	13.05	1
	Br3d5 A	68.22	1.22	279.41	0.38	1
	N1s A	399.43	2.19	3869.6	5.24	1

[truncated: 2 more sheets: Titles, Experimental]
